# Supplementary material for: Influence of prokaryotic microorganisms on initial soil formation along a glacier forefield on King George Island, maritime Antarctica
Source: Sci Rep. 2021 Jun 23;11:13135. doi: 10.1038/s41598-021-92205-z (PMC8222374; doi:10.1038/s41598-021-92205-z)
Supplement: Supplementary file 2 — Supplementary Table S5. [file 41598_2021_92205_MOESM2_ESM.xlsx]

## Sheet: Tabelle1
ASV_ID	KGI_A_0_1_a	KGI_A_0_1_b	KGI_A_0_1_c	KGI_A_1_10_a	KGI_A_1_10_b	KGI_A_1_10_c	KGI_A_10-20_a	KGI_A_10-20_b	KGI_A_10-20_c	KGI_A_20_40_a	KGI_A_20_40_b	KGI_A_20_40_c	KGI_B_0_1_a	KGI_B_0_1_b	KGI_B_0_1_c	KGI_B_1-10_a	KGI_B_1-10_b	KGI_B_1-10_c	KGI_B_10_20_a	KGI_B_10_20_b	KGI_B_10_20_c	KGI_B_20_80_a	KGI_B_20_80_b	KGI_B_20_80_c	KGI_C_0_1_a	KGI_C_0_1_b	KGI_C_0_1_c	KGI_C_1_10_a	KGI_C_1_10_b	KGI_C_1_10_c	KGI_C_10_20_a	KGI_C_10_20_b	KGI_C_10_20_c	KGI_C_20_40_a	KGI_C_20_40_b	KGI_C_20_40_c	KGI_D_0_3_a	KGI_D_0_3_b	KGI_D_0_3_c	KGI_D_3_15_a	KGI_D_3_15_b	KGI_D_3_15_c	KGI_D_15_27_a	KGI_D_15_27_b	KGI_D_15_27_c	KGI_D_27_60_a	KGI_D_27_60_b	KGI_D_27_60_c	Neg
ASV_12125	0	0	0	0	0	0	0	0	0	0	0	0	0	0	0	0	0	0	0	0	0	0	83	0	0	0	0	0	0	0	0	0	0	0	0	0	0	0	0	0	0	0	0	0	0	0	0	0	0
ASV_38	564	88	521	291	197	61	32	33	32	408	944	623	7144	5150	4883	4853	3716	5134	644	34	19	97	201	81	2438	716	492	4437	10706	6164	1952	1535	330	379	1234	1141	535	238	358	98	449	303	153	339	188	315	801	731	0
ASV_831	34	0	38	0	0	0	0	0	0	0	0	0	317	219	238	382	272	333	0	0	0	0	0	0	44	0	0	735	1546	1045	256	364	0	0	0	0	0	0	0	0	0	0	0	0	0	0	0	0	0
ASV_1506	0	0	0	0	0	0	0	0	0	169	337	363	0	0	0	0	0	0	0	0	0	0	0	0	0	0	0	161	477	229	0	135	0	0	0	0	0	0	0	0	0	0	0	0	0	107	410	471	0
ASV_1771	0	0	0	0	0	0	0	0	0	0	0	0	268	156	157	199	142	181	94	0	0	0	0	0	0	0	0	209	464	300	120	0	0	0	0	0	0	0	0	0	0	0	0	0	0	0	0	0	0
ASV_82	152	47	217	91	30	0	0	0	14	87	29	19	6893	5001	4951	5315	5019	8422	0	0	0	0	0	49	482	192	124	968	2735	1094	0	0	20	60	37	388	83	77	77	48	90	108	0	0	0	0	41	63	0
ASV_557	243	78	288	65	69	73	67	77	119	269	190	231	308	323	124	54	28	104	44	54	143	168	442	323	182	122	74	103	71	16	348	181	96	269	489	352	442	91	143	26	88	33	50	175	74	283	302	521	0
ASV_228	0	0	45	0	0	0	0	0	0	0	0	0	4502	3543	3508	1228	1049	1545	0	0	0	0	0	0	246	117	25	411	1362	618	0	0	0	0	109	91	0	0	0	0	0	0	0	0	0	0	0	0	0
ASV_714	0	0	0	0	0	0	0	0	0	0	0	0	0	0	161	243	63	399	0	0	0	0	0	0	459	169	60	262	974	444	0	0	0	0	0	0	1841	765	668	0	137	0	0	0	0	43	0	0	0
ASV_1336	0	0	0	0	0	0	0	0	0	0	0	0	84	103	35	259	183	234	0	0	0	0	0	0	408	133	62	300	848	391	17	0	0	0	0	294	0	0	0	0	0	0	0	0	0	0	0	0	0
ASV_1484	0	0	19	0	0	0	0	0	0	17	0	0	13	0	44	100	86	157	0	0	0	0	11	0	207	61	63	311	718	888	0	0	7	0	57	98	0	0	0	0	0	0	0	0	0	0	60	0	0
ASV_3634	88	0	12	46	34	14	24	0	6	14	31	52	8	11	0	22	0	0	29	0	9	7	0	13	17	23	0	0	38	0	46	0	0	22	0	0	17	24	50	0	20	52	22	21	7	17	0	43	0
ASV_3980	25	0	18	7	0	4	0	0	0	30	13	22	30	33	6	0	0	0	0	0	0	5	38	30	17	15	12	12	4	3	33	31	4	12	55	31	64	14	26	0	6	3	0	7	6	31	25	54	0
ASV_1854	0	0	0	0	0	0	0	0	0	66	11	125	0	0	0	5	26	23	0	0	0	0	0	0	0	0	0	0	0	20	331	397	157	32	47	111	0	0	0	0	9	0	72	158	127	125	61	263	0
ASV_3574	0	0	0	0	0	0	0	0	0	0	0	30	0	0	0	0	31	38	0	0	0	0	0	0	0	0	4	34	0	0	0	0	0	0	0	0	39	58	39	226	146	56	46	30	46	0	0	36	0
ASV_6078	0	0	0	0	0	0	0	0	0	0	0	0	0	0	0	24	11	9	0	0	0	0	0	0	0	0	0	0	0	10	43	178	67	0	0	8	0	0	0	0	0	0	0	0	0	0	0	0	0
ASV_4282	0	0	0	0	0	0	0	0	0	0	0	0	0	0	0	8	27	19	0	0	0	0	0	0	0	0	0	0	0	0	0	0	0	0	0	25	0	10	17	156	123	47	68	73	50	18	0	0	0
ASV_6399	0	0	0	0	0	0	0	0	0	0	0	0	0	0	0	0	0	0	0	0	0	0	0	0	0	0	0	0	0	0	0	0	0	0	0	0	0	0	0	137	64	12	14	78	0	0	0	16	0
ASV_4256	0	0	0	0	0	0	0	0	0	29	0	120	0	0	0	0	0	0	0	0	0	0	0	0	0	0	0	0	0	0	0	0	0	0	0	0	0	0	0	72	68	40	33	100	37	27	0	122	0
ASV_3996	0	0	0	0	0	5	0	0	0	24	8	53	0	0	0	0	25	0	0	0	0	19	0	0	0	0	0	0	0	0	19	64	33	78	27	88	0	0	0	0	0	0	75	57	111	0	0	36	0
ASV_27723	0	0	0	0	0	0	3	0	0	0	0	0	0	0	0	0	0	0	0	0	0	0	0	0	0	0	0	0	0	0	0	0	0	0	0	0	0	0	0	0	0	0	0	0	0	0	0	0	0
ASV_9280	0	0	0	0	0	0	0	0	0	0	0	0	0	0	0	0	0	0	0	0	0	0	0	0	0	0	0	0	0	0	0	0	0	0	0	0	0	0	0	80	49	23	0	0	0	0	0	0	0
ASV_8122	0	0	0	0	0	0	0	0	0	0	0	0	0	0	0	54	24	17	90	0	0	0	0	0	0	0	0	0	0	0	0	14	0	0	0	0	0	0	0	0	0	0	0	0	0	0	0	0	0
ASV_1786	0	0	0	0	0	0	0	0	0	0	9	0	0	0	0	4	0	0	693	6	0	916	593	18	0	0	0	0	0	0	2	0	0	3	9	0	0	0	0	0	0	0	0	0	0	0	0	2	0
ASV_1681	0	0	0	5	0	0	0	0	0	48	44	91	0	9	0	165	255	615	0	0	0	0	0	0	0	0	0	14	0	14	0	0	8	0	0	0	0	0	0	39	53	62	149	341	198	96	101	179	0
ASV_1599	0	2	0	0	0	0	0	0	0	7	0	60	67	29	39	64	61	38	0	0	0	0	0	0	156	107	159	387	468	325	64	7	30	133	81	42	105	107	47	0	54	12	0	0	0	0	0	0	0
ASV_1179	73	25	70	123	0	35	0	0	0	224	81	60	42	52	48	65	0	0	180	0	0	124	107	0	0	0	0	83	0	55	434	348	196	428	367	85	0	0	0	7	0	0	117	129	31	111	148	82	0
ASV_1535	0	0	0	0	0	0	0	0	7	96	137	303	0	0	0	0	0	0	0	10	0	0	0	0	0	0	0	15	15	23	0	0	0	0	0	0	0	0	0	30	52	36	360	481	379	134	274	435	0
ASV_12486	0	0	0	0	77	0	0	0	0	0	0	0	0	0	0	0	0	0	0	0	0	0	0	0	0	0	0	0	0	0	0	0	0	0	0	0	0	0	0	0	0	0	0	0	0	0	0	0	0
ASV_3067	0	0	0	0	0	0	0	0	0	109	218	141	0	0	0	0	0	0	0	0	0	0	0	0	0	0	0	0	0	0	3	0	0	0	0	0	0	0	0	0	0	0	138	121	81	139	93	39	0
ASV_4978	0	0	0	0	0	0	0	0	0	24	7	0	0	0	0	8	0	0	75	0	0	0	156	0	0	0	0	2	0	0	44	5	0	0	128	11	0	0	0	0	0	0	0	15	5	0	11	0	0
ASV_8299	0	0	0	0	0	0	0	0	0	0	0	0	0	0	0	0	0	0	0	0	0	0	0	0	0	0	0	0	0	0	0	7	0	0	184	0	0	0	0	0	0	0	0	0	0	0	0	0	0
ASV_10773	0	6	0	89	0	0	0	0	0	0	0	0	0	0	0	4	3	0	0	0	0	0	0	0	0	0	0	0	0	0	0	3	4	0	0	0	0	0	0	0	0	0	0	0	0	0	0	0	0
ASV_4434	6	0	0	0	0	0	0	0	0	0	40	0	0	0	0	33	138	87	0	0	0	0	0	0	14	7	8	66	81	59	0	0	0	0	0	0	0	0	0	0	6	0	5	5	0	0	52	0	0
ASV_3244	0	0	0	0	0	0	0	0	0	36	76	140	0	0	0	0	0	0	0	0	0	0	0	0	0	0	0	0	0	0	0	0	0	0	0	0	0	0	0	34	33	37	95	122	60	71	139	151	0
ASV_6101	0	0	0	0	38	0	0	0	0	15	66	0	0	31	0	31	27	0	0	0	0	0	0	0	11	0	0	0	0	0	12	0	23	0	0	0	0	0	0	0	0	0	24	33	5	32	0	0	0
ASV_6768	0	0	0	0	0	0	0	0	0	0	0	0	0	0	0	0	0	0	0	0	0	0	0	0	0	0	0	0	0	0	0	0	0	0	0	0	116	60	0	15	74	22	0	0	0	0	0	0	0
ASV_11254	0	0	0	0	0	0	0	0	0	0	0	0	0	0	0	0	0	0	0	0	0	0	99	0	0	0	0	0	0	0	0	0	0	0	0	0	0	0	0	0	0	0	0	0	0	0	0	0	0
ASV_13152	0	0	0	67	0	0	0	0	0	0	0	0	0	0	0	0	0	0	0	0	0	0	0	0	0	0	0	0	0	0	0	0	0	0	0	0	0	0	0	0	0	0	0	0	0	0	0	0	0
ASV_10094	0	0	0	0	0	0	0	0	0	0	0	0	0	0	0	0	0	0	0	0	0	0	96	0	0	0	0	0	0	0	0	0	0	5	26	0	0	0	0	0	0	0	0	0	0	0	0	0	0
ASV_4878	0	0	0	0	0	0	0	0	0	40	26	0	10	0	0	0	13	0	51	0	0	0	0	0	0	0	0	29	0	0	38	0	10	0	0	0	0	0	0	0	0	0	0	68	43	37	41	106	0
ASV_6620	0	0	0	0	0	0	0	0	0	0	0	0	0	0	0	0	0	0	0	0	0	0	0	0	0	0	0	0	0	0	0	0	0	0	0	2	49	37	57	88	49	18	0	0	0	0	0	0	0
ASV_6289	0	0	0	0	0	0	0	0	0	96	26	45	0	0	0	0	0	0	0	0	0	2	0	0	0	2	0	13	6	0	0	0	0	0	0	0	0	0	0	0	2	0	20	7	36	65	4	5	0
ASV_10407	27	41	0	0	0	36	0	0	0	0	0	0	14	0	0	0	0	0	0	0	0	0	0	0	0	0	0	0	0	0	0	0	0	0	0	0	0	0	0	0	0	0	0	0	0	0	0	0	0
ASV_7787	0	0	0	0	0	0	0	0	0	0	0	0	12	0	0	28	75	75	0	0	0	0	0	0	0	0	0	0	0	0	0	0	0	0	0	0	0	0	0	0	26	0	0	0	0	0	0	0	0
ASV_10977	0	0	0	0	0	0	0	0	0	0	5	0	0	0	0	0	0	0	0	0	0	0	0	0	25	75	0	0	0	0	0	0	0	0	0	0	0	0	0	0	0	0	0	0	0	0	0	0	0
ASV_15140	0	0	0	0	0	34	0	0	0	0	0	0	0	0	0	0	0	0	0	0	0	4	0	0	0	0	0	0	0	0	7	0	0	0	0	0	0	0	0	0	0	0	0	0	0	0	0	0	0
ASV_6277	0	0	0	0	0	0	0	0	0	75	81	36	0	0	0	0	0	0	0	0	0	0	0	0	0	0	0	0	0	0	0	0	0	0	0	0	0	0	0	0	0	0	0	0	0	42	32	65	0
ASV_1475	299	100	270	143	0	194	0	0	0	0	0	0	472	183	262	190	119	218	8	0	0	89	0	0	0	0	0	0	35	0	0	89	0	24	43	0	22	50	0	18	65	48	0	0	0	0	0	0	0
ASV_1242	204	30	226	0	57	0	0	0	0	38	124	44	325	132	259	188	184	239	0	0	0	0	0	0	145	57	177	141	163	156	22	0	54	0	0	116	0	0	77	0	0	0	44	120	59	65	69	157	0
ASV_2578	274	85	311	34	76	0	0	0	0	0	0	0	256	50	110	28	73	0	0	4	0	0	0	8	20	0	0	15	0	0	0	0	0	0	0	0	0	0	0	0	0	0	0	0	0	0	0	41	0
ASV_4200	0	0	0	0	4	0	0	0	0	0	0	0	0	0	0	0	0	16	0	0	0	0	0	0	13	0	16	185	152	230	0	0	16	0	0	31	0	0	0	0	0	0	0	0	0	0	0	0	0
ASV_6720	0	0	0	0	0	0	0	0	0	13	0	38	0	0	0	0	0	0	18	5	0	0	6	0	0	0	0	0	0	0	0	26	4	7	23	152	0	0	0	0	0	0	0	0	0	0	0	0	0
ASV_14989	9	0	0	0	26	12	0	0	0	0	0	0	0	0	0	0	0	0	0	0	0	0	0	0	0	0	0	0	0	0	0	0	0	0	0	0	0	0	0	0	0	0	0	0	0	0	0	0	0
ASV_2636	81	6	119	0	10	0	0	0	0	0	0	0	338	110	355	71	60	46	39	0	0	0	0	0	28	0	0	0	0	15	0	29	0	0	0	0	0	11	28	0	0	0	0	0	0	0	0	0	0
ASV_3181	145	16	336	0	0	65	0	0	0	2	0	0	132	72	212	0	0	0	0	0	0	0	0	0	0	11	0	0	0	0	0	0	0	0	0	0	7	0	15	0	13	0	0	0	0	0	0	0	0
ASV_6714	52	0	54	159	13	0	0	0	0	0	0	0	0	0	0	0	0	0	0	0	0	0	0	0	0	0	0	0	0	0	0	0	0	0	0	0	0	0	0	0	0	0	15	0	0	0	0	0	0
ASV_6699	16	0	13	156	0	0	0	0	0	0	0	0	0	0	0	4	16	0	56	0	0	0	12	0	0	0	0	0	0	0	0	21	0	0	0	0	0	0	0	0	0	0	0	0	0	0	0	0	0
ASV_3842	93	15	287	0	0	0	0	0	0	0	0	0	65	34	117	27	0	25	0	0	0	0	0	0	21	0	16	30	7	14	0	0	0	0	4	0	0	4	8	0	0	0	0	0	0	0	0	0	0
ASV_2143	0	0	19	0	0	0	0	0	0	0	0	0	251	161	195	239	139	220	0	0	0	0	0	0	0	32	0	94	97	135	25	32	0	0	41	89	9	8	0	0	4	10	0	0	0	0	0	0	0
ASV_2295	98	14	91	0	11	8	0	0	0	0	0	2	245	106	190	58	42	65	0	0	0	0	0	0	64	54	95	76	86	102	19	0	0	6	42	111	19	0	15	0	0	0	0	0	6	0	11	0	0
ASV_1511	203	24	218	6	36	0	0	0	2	0	4	3	230	143	215	151	134	151	0	0	0	0	0	0	103	52	108	167	173	203	61	70	43	0	5	17	16	16	29	31	37	34	23	58	46	12	4	13	0
ASV_2637	17	3	24	0	0	67	0	0	0	0	0	0	196	81	214	43	34	24	0	0	0	0	0	0	153	63	170	123	65	28	7	0	0	0	8	0	3	8	14	0	0	0	0	0	0	0	0	0	0
ASV_5752	47	7	42	11	67	0	0	0	0	0	0	0	93	32	82	0	0	0	0	0	3	0	0	0	0	0	0	0	0	0	0	0	0	0	0	0	0	0	0	0	0	0	0	0	0	0	0	0	0
ASV_3434	28	5	34	133	33	20	0	0	0	0	9	37	76	45	75	64	70	56	61	0	0	0	0	0	10	8	17	31	26	21	0	0	0	0	6	0	0	0	8	0	12	4	7	0	4	16	0	0	0
ASV_3582	0	0	0	0	0	0	0	0	0	0	4	0	89	0	46	80	68	75	0	0	0	35	0	0	196	0	110	33	0	69	0	31	0	0	0	0	0	12	8	0	0	0	0	0	0	0	0	0	0
ASV_4362	98	17	144	122	43	0	0	0	0	0	0	0	42	33	59	12	11	15	0	0	0	0	0	0	0	0	0	0	0	0	0	16	0	0	0	0	0	0	7	0	2	0	0	0	0	0	0	0	0
ASV_3345	0	0	0	0	0	88	0	0	0	66	39	6	0	0	0	10	0	0	3	0	0	0	0	0	0	0	0	23	44	20	26	0	0	8	0	0	0	0	0	4	0	0	170	216	94	47	49	38	0
ASV_2957	39	5	65	0	0	0	0	0	0	0	0	0	108	89	113	172	163	94	0	0	0	0	0	0	0	42	0	43	27	21	0	0	0	46	49	0	34	0	34	0	0	0	0	0	0	0	0	0	0
ASV_4639	0	0	0	0	0	0	0	0	0	7	0	0	160	100	111	27	16	0	0	0	0	0	0	0	44	21	31	13	13	0	0	0	0	14	0	0	0	0	0	0	0	0	0	0	0	0	0	0	0
ASV_3512	0	7	0	0	0	0	0	0	0	0	4	0	128	47	143	21	33	87	2	0	0	0	0	0	0	0	0	138	121	108	5	6	0	0	10	6	5	0	13	0	0	0	0	0	0	0	0	0	0
ASV_4447	157	22	169	0	0	0	0	0	0	0	0	0	81	51	81	24	19	0	0	0	0	0	0	0	0	0	0	0	0	0	0	0	0	0	0	0	0	0	0	0	0	0	0	0	0	0	0	0	0
ASV_5493	0	0	50	0	0	0	0	0	0	0	0	0	0	0	0	38	0	0	0	0	0	0	0	0	137	82	100	0	0	0	0	0	0	0	0	0	7	0	0	0	0	0	0	0	0	0	0	0	0
ASV_3675	0	0	0	0	0	0	0	0	0	25	66	172	0	0	0	0	0	0	14	0	0	0	0	0	18	18	0	20	30	31	0	0	0	0	0	7	0	0	0	12	23	9	40	61	44	44	63	124	0
ASV_3892	106	22	78	0	0	0	0	0	0	0	0	0	130	79	127	13	33	28	0	0	0	0	0	0	24	21	37	12	12	29	0	0	0	0	0	0	0	0	0	0	0	0	0	0	0	0	0	0	0
ASV_6063	0	0	0	0	0	0	0	0	0	0	0	0	97	59	126	18	27	11	0	0	0	0	0	0	0	0	0	0	0	0	0	0	0	0	0	0	0	13	0	0	0	0	0	0	0	0	0	0	0
ASV_3951	53	7	45	0	0	0	0	0	0	0	0	0	128	35	106	94	111	99	0	0	0	0	0	0	6	6	0	21	19	5	0	0	0	0	0	0	0	0	0	0	0	0	0	0	0	0	0	0	0
ASV_2169	49	9	48	12	11	0	0	0	0	17	59	17	99	48	96	60	55	137	0	0	0	0	0	0	38	16	42	57	34	64	0	27	0	0	22	5	119	65	95	89	138	89	29	74	18	0	7	24	0
ASV_7020	27	18	24	0	0	0	0	0	0	0	0	0	53	110	24	4	0	0	0	0	0	0	0	0	0	0	0	0	0	0	0	0	0	0	0	0	8	0	0	0	0	0	0	0	0	0	0	0	0
ASV_17256	0	0	0	0	31	0	0	0	0	0	0	0	0	0	0	0	0	0	0	0	0	0	0	0	0	0	0	0	0	0	0	0	0	0	0	0	0	0	0	0	0	0	0	0	0	0	0	0	0
ASV_4391	0	0	4	0	0	0	0	0	0	0	0	0	71	43	95	20	28	13	0	0	0	0	0	0	48	25	53	59	36	30	0	0	0	0	41	46	0	0	0	0	0	0	0	0	2	0	0	0	0
ASV_9106	0	0	0	0	0	0	0	0	0	0	0	0	64	0	94	0	0	0	0	0	0	0	0	0	0	0	0	0	0	0	0	0	0	0	0	0	0	0	0	0	0	0	0	0	0	0	0	0	0
ASV_7807	0	0	0	3	0	0	0	0	0	0	0	0	0	0	0	7	0	0	0	0	0	0	86	0	43	11	48	0	9	8	0	0	0	0	0	0	0	0	0	0	0	0	0	0	0	0	0	0	0
ASV_8346	0	0	0	0	29	0	0	0	0	0	0	0	53	16	41	11	8	14	0	0	0	0	0	0	3	2	0	0	0	8	0	0	0	0	0	0	0	0	3	0	0	0	0	0	0	0	0	0	0
ASV_4293	0	0	0	0	0	0	0	0	0	0	0	0	64	63	82	15	38	54	0	0	0	0	0	0	63	10	39	54	48	64	0	0	0	0	23	4	0	0	0	0	0	11	0	0	5	0	0	0	0
ASV_8458	0	0	0	0	0	0	0	0	0	0	0	0	0	0	0	44	78	50	0	0	0	0	0	0	0	0	0	0	0	11	0	0	0	0	0	0	0	0	0	0	0	0	0	0	0	0	0	0	0
ASV_5448	0	0	0	0	0	0	0	0	0	9	0	0	0	0	0	0	0	0	0	0	0	0	0	0	67	0	58	45	41	0	19	0	5	0	0	0	0	16	0	24	47	30	0	0	0	58	0	0	0
ASV_5995	0	0	0	0	0	4	0	0	0	0	0	0	0	0	0	0	0	0	0	0	0	0	0	0	25	19	44	60	63	83	11	15	4	0	19	8	0	0	0	0	0	4	0	0	0	0	0	0	0
ASV_939	0	0	11	0	0	0	0	4	4	461	289	392	0	0	0	0	0	22	0	8	0	0	0	0	13	0	8	169	94	94	118	76	24	0	0	23	19	0	14	225	338	153	552	742	421	325	304	241	0
ASV_6344	0	0	0	0	0	0	0	0	0	0	0	0	0	0	0	0	0	0	0	0	0	0	0	0	8	0	0	0	0	0	0	0	0	0	0	0	99	81	121	5	11	0	0	0	0	0	0	0	0
ASV_1307	101	0	55	170	118	78	9	0	0	0	0	0	0	0	0	0	0	0	730	0	0	430	523	62	0	0	0	0	0	0	0	81	0	503	368	224	0	0	0	0	0	0	0	0	0	0	0	0	0
ASV_549	456	225	713	0	233	223	0	0	0	311	485	202	212	174	339	239	251	243	208	0	0	249	0	0	118	100	128	197	224	161	220	98	82	244	240	42	0	38	104	23	60	35	220	181	120	359	473	241	0
ASV_1582	310	93	319	152	199	71	0	0	0	64	186	151	182	135	199	81	81	62	0	0	0	0	0	0	0	0	0	71	64	21	0	0	0	0	0	0	0	0	27	0	0	0	17	28	41	0	124	0	0
ASV_1498	25	0	0	0	0	0	0	0	0	58	0	32	0	0	21	0	0	0	0	0	0	0	0	0	309	244	334	85	85	39	12	0	32	0	94	77	378	267	359	103	176	63	0	19	21	40	0	0	0
ASV_1166	23	0	78	16	0	0	0	0	0	0	0	0	284	234	255	236	182	156	0	0	0	0	0	0	233	149	276	173	181	149	0	23	11	103	62	86	172	156	196	126	156	71	34	0	18	76	15	35	0
ASV_6117	0	0	0	0	69	0	0	0	0	0	0	0	0	0	0	0	0	0	0	0	0	0	0	0	0	0	0	0	0	0	0	0	0	0	0	0	58	53	61	27	62	0	0	0	0	0	17	0	0
ASV_11087	0	0	0	0	0	103	0	0	0	0	0	0	0	0	0	0	0	0	0	0	0	0	0	0	0	0	0	0	0	0	0	0	0	0	0	0	0	0	0	0	0	0	0	0	0	0	0	0	0
ASV_6588	0	0	0	0	0	0	0	0	0	0	0	0	0	0	0	0	0	0	0	0	0	0	0	0	0	0	0	0	0	0	168	95	41	0	0	0	0	0	0	0	0	0	0	0	0	0	0	0	0
ASV_3600	0	0	0	0	0	0	0	0	0	0	0	0	0	0	0	105	41	0	140	0	0	0	0	0	0	0	0	118	0	43	71	75	0	47	136	74	0	0	0	0	0	0	0	0	0	0	0	0	0
ASV_7457	0	0	0	0	0	0	0	0	0	0	0	0	0	0	0	0	0	0	0	0	0	0	0	0	0	0	0	69	0	0	134	0	34	0	0	0	0	0	0	0	0	0	0	0	0	0	0	0	0
ASV_6895	33	0	106	0	0	0	0	0	0	0	0	0	106	31	0	0	0	0	0	0	0	0	0	0	0	0	0	0	0	0	0	0	0	0	0	0	0	0	0	0	0	0	0	0	0	0	0	0	0
ASV_1995	0	0	0	3	0	0	0	0	0	8	0	0	0	0	0	0	3	25	0	0	0	0	0	0	0	0	6	6	6	0	0	0	0	0	0	0	7	0	14	421	512	587	100	224	60	0	0	0	0
ASV_376	109	12	99	9	12	2	0	0	0	37	17	33	9	65	108	54	6	31	6	0	0	3	0	0	43	108	16	29	13	7	4	0	0	9	32	5	3275	1286	4064	822	1468	442	20	24	19	6	15	71	0
ASV_4698	0	0	0	0	0	0	0	0	0	0	0	0	0	0	0	0	0	0	0	0	0	0	0	0	0	0	0	0	0	0	0	0	0	0	0	0	139	82	149	47	64	31	0	0	0	33	0	0	0
ASV_6433	0	0	0	0	0	0	0	0	0	0	0	0	0	0	0	0	0	0	0	0	0	0	0	0	50	0	78	132	45	13	0	0	0	0	0	0	0	0	0	0	0	0	0	0	0	0	0	0	0
ASV_7561	0	0	0	0	31	0	0	0	0	0	0	0	0	0	0	0	0	0	0	0	0	0	0	0	0	0	0	36	32	102	28	0	0	0	0	0	0	0	0	0	0	0	0	0	0	0	0	0	0
ASV_7835	0	0	0	0	0	0	0	0	0	0	0	0	0	0	0	0	0	0	0	0	0	0	0	0	0	0	0	0	0	0	0	0	0	0	0	0	75	68	61	0	10	0	0	0	0	0	0	0	0
ASV_4393	0	0	0	0	0	0	0	0	0	0	0	0	0	0	0	0	33	59	0	0	0	0	0	0	116	72	140	64	47	54	0	20	0	0	9	0	0	0	0	0	0	0	0	0	0	0	0	0	0
ASV_6486	0	0	0	0	0	0	0	0	0	0	6	0	0	0	0	0	0	0	0	0	0	0	0	0	0	0	0	0	83	0	0	0	0	0	0	0	79	48	74	23	0	0	0	0	0	0	0	0	0
ASV_2526	0	0	8	0	0	0	0	0	0	0	0	10	0	0	0	0	0	0	0	0	0	0	0	0	0	0	0	0	0	0	0	0	0	0	0	0	303	241	326	164	169	187	0	0	0	0	0	21	0
ASV_2018	0	12	28	13	8	0	0	0	0	0	0	0	0	0	17	40	0	18	5	0	0	0	0	0	127	283	219	618	283	235	0	0	0	0	0	0	14	0	15	0	0	0	0	0	17	0	0	0	0
ASV_1206	12	12	15	0	0	0	0	0	0	14	19	0	11	23	48	48	30	19	0	0	5	0	0	0	365	360	459	580	335	352	48	36	0	0	23	52	211	335	104	60	67	19	0	0	8	89	0	12	0
ASV_8003	0	0	0	0	0	0	0	0	0	0	0	0	0	0	0	0	0	0	0	0	0	0	0	0	23	169	0	0	0	0	13	0	0	0	0	0	0	0	0	0	0	0	0	0	0	0	0	0	0
ASV_3648	0	0	0	0	0	0	0	0	0	0	0	0	21	0	15	34	42	35	0	0	0	0	0	0	80	140	55	190	122	99	0	0	0	0	0	0	0	0	0	0	0	0	0	0	0	0	0	0	0
ASV_4323	0	0	0	0	0	0	0	0	0	0	0	0	0	0	0	0	0	0	0	0	0	0	0	0	0	0	0	0	11	0	0	0	0	0	0	0	132	55	111	81	149	79	0	0	0	0	0	13	0
ASV_4930	0	0	0	0	0	0	0	0	0	0	0	0	34	25	49	57	0	0	0	0	0	0	0	0	37	15	38	139	15	79	0	0	0	13	0	0	0	0	0	0	0	0	0	0	0	0	0	0	0
ASV_6273	0	0	0	0	0	0	0	0	0	0	0	0	0	0	0	0	12	0	0	0	0	0	0	0	52	0	98	131	38	0	0	0	0	0	0	0	0	0	0	0	0	0	0	0	0	0	0	0	0
ASV_7490	0	0	0	0	0	0	0	0	0	0	0	0	0	0	0	0	0	0	0	0	0	0	0	0	17	0	0	0	0	0	0	0	0	0	0	0	75	74	53	0	0	0	0	0	0	15	0	0	0
ASV_8892	0	0	0	0	0	0	0	0	0	0	0	0	0	0	0	0	0	0	0	0	0	0	0	0	0	0	0	100	35	32	0	0	0	0	0	0	0	0	0	0	0	0	0	0	0	0	0	0	0
ASV_699	41	24	86	67	44	0	0	0	0	20	22	0	85	29	112	89	63	124	19	0	0	0	0	0	669	521	912	1046	657	923	180	109	201	18	96	59	111	126	224	43	12	46	0	0	42	0	0	0	0
ASV_2213	0	0	0	0	0	0	0	0	0	0	0	0	43	25	54	10	0	0	0	0	0	0	0	0	275	338	228	252	146	134	35	0	13	0	0	34	47	73	0	0	0	0	0	0	5	0	0	0	0
ASV_3679	0	0	0	0	0	0	0	0	0	0	0	0	0	0	0	9	0	0	0	0	0	0	0	0	120	258	90	205	50	47	0	0	0	0	0	28	0	13	0	0	0	0	0	0	0	0	0	0	0
ASV_8714	0	0	0	0	0	0	0	0	0	0	0	0	0	0	0	0	0	0	0	0	0	0	0	0	0	0	0	173	0	0	0	0	0	0	0	0	0	0	0	0	0	0	0	0	0	0	0	0	0
ASV_7501	0	0	0	0	0	0	0	0	0	0	0	0	0	0	0	0	0	0	0	0	0	0	0	0	0	0	0	0	0	0	0	0	0	0	0	0	0	11	0	119	103	0	0	0	0	0	0	0	0
ASV_6169	0	0	0	11	0	0	0	0	0	0	0	0	0	0	0	0	0	0	0	0	0	0	0	0	0	35	0	145	84	67	0	0	0	0	0	0	0	0	0	0	0	0	0	0	0	0	0	0	0
ASV_6362	0	0	0	0	0	0	0	0	0	0	0	0	0	0	0	0	0	0	0	0	0	0	0	0	101	98	45	18	51	0	11	0	0	0	0	0	0	0	0	0	0	0	0	0	0	0	0	0	0
ASV_7829	0	0	0	0	0	0	0	0	0	0	0	0	0	17	0	0	0	0	0	0	0	0	0	0	92	0	61	0	0	44	0	0	0	0	0	0	0	0	0	0	0	0	0	0	0	0	0	0	0
ASV_3628	0	0	0	0	0	0	0	0	0	0	0	7	0	0	0	38	10	0	0	0	0	0	0	0	128	211	167	50	62	69	29	0	0	0	0	0	13	16	14	10	0	0	0	0	17	0	0	0	0
ASV_7991	0	0	0	0	0	0	0	0	0	0	0	0	0	0	0	0	0	0	0	0	0	0	0	0	85	55	15	51	0	0	0	0	0	0	0	0	0	0	0	0	0	0	0	0	0	0	0	0	0
ASV_3725	9	0	4	0	0	0	0	0	0	0	0	0	0	0	0	0	0	0	0	0	0	0	0	0	74	185	73	169	130	81	45	0	0	0	0	12	13	0	0	9	0	0	0	0	0	0	0	0	0
ASV_834	0	0	16	17	0	0	0	0	0	156	284	247	7	0	9	55	84	212	0	7	5	0	0	6	0	0	0	29	14	23	0	0	0	0	13	4	14	0	0	772	1116	922	181	453	209	172	206	563	0
ASV_3579	0	0	0	0	0	0	0	0	0	0	0	0	0	0	0	0	0	0	0	0	0	0	0	0	0	0	0	0	0	0	0	0	0	0	0	0	64	64	97	187	250	177	0	3	0	3	12	0	0
ASV_9330	0	0	0	0	0	0	0	0	0	0	0	0	0	0	0	0	0	0	0	0	0	0	0	0	0	0	0	0	0	0	0	0	0	0	0	0	112	38	0	0	0	0	0	0	0	0	0	0	0
ASV_4450	0	0	0	0	0	0	0	0	0	0	0	0	0	0	0	0	0	0	0	0	0	0	0	0	0	0	0	0	0	0	0	0	0	0	0	0	150	137	252	37	28	0	0	0	0	0	0	0	0
ASV_646	59	28	67	21	36	0	0	0	0	20	0	0	0	20	73	38	0	24	15	0	0	9	0	0	150	158	208	75	72	52	0	0	0	0	36	0	1270	669	1374	886	1116	919	0	0	0	0	0	12	0
ASV_756	0	6	26	27	0	6	6	3	0	0	16	0	0	0	0	0	9	42	0	0	0	0	0	0	0	0	0	22	28	0	0	0	0	0	0	0	23	10	6	1241	1499	1266	357	1420	336	16	6	0	0
ASV_1013	0	0	27	27	18	0	0	0	0	0	18	21	13	14	9	149	296	391	0	0	0	0	0	0	8	6	37	129	95	191	172	106	90	0	7	22	94	0	0	870	773	816	110	93	66	0	0	0	0
ASV_1962	0	0	0	0	0	0	0	0	0	0	0	0	0	0	0	0	0	0	0	0	0	0	0	0	0	0	0	0	0	0	0	0	0	0	0	0	564	327	544	177	222	194	0	0	0	0	0	0	0
ASV_2559	0	0	0	0	0	0	0	0	0	22	0	11	0	29	47	0	0	0	0	0	0	0	0	0	0	0	0	0	0	0	0	0	0	0	0	0	479	274	499	19	19	0	0	0	0	0	0	0	0
ASV_4890	0	0	0	0	0	0	0	0	0	0	0	0	0	0	0	0	0	0	0	0	0	0	0	0	0	0	0	0	0	0	0	0	0	0	0	0	174	116	219	0	0	0	0	0	0	0	0	0	0
ASV_4128	0	0	0	0	0	0	0	0	0	0	0	0	0	0	0	0	0	4	0	0	0	0	0	0	0	0	0	0	0	0	0	0	0	0	0	0	37	12	61	133	266	172	0	0	0	0	0	0	0
ASV_3701	0	0	0	0	33	0	0	0	0	0	0	0	0	0	0	0	0	0	0	0	0	0	0	0	0	0	0	0	0	0	0	0	0	0	0	0	80	42	97	223	157	178	0	0	0	0	0	0	0
ASV_5814	0	0	0	0	0	0	0	0	0	0	0	0	0	0	0	0	0	0	0	0	0	0	0	0	0	16	0	0	0	0	0	0	0	0	0	0	145	83	133	0	0	0	0	0	0	0	0	0	0
ASV_6863	0	0	0	0	0	0	0	0	0	0	0	0	0	0	0	0	0	0	0	0	0	0	0	0	0	0	0	0	0	0	0	0	0	0	0	0	105	40	134	0	0	0	0	0	0	0	0	0	0
ASV_5179	0	0	0	0	0	0	0	0	0	0	0	0	0	0	0	0	0	0	0	0	0	0	0	0	0	0	0	0	0	0	0	0	0	0	0	0	75	29	17	132	126	82	0	0	0	0	0	0	0
ASV_7056	0	0	0	0	0	0	0	0	0	0	0	0	0	0	0	0	0	0	0	0	0	0	0	0	0	0	0	0	0	0	0	0	0	0	0	0	85	55	116	9	0	0	0	0	0	0	0	0	0
ASV_6984	0	0	0	0	0	0	0	0	0	0	0	0	0	0	0	0	0	0	0	5	0	0	0	0	0	0	0	0	0	0	0	0	0	0	0	0	0	0	0	113	92	61	0	0	0	0	0	0	0
ASV_7030	0	0	0	0	0	0	0	0	0	0	0	0	0	0	0	0	0	0	0	0	0	0	0	0	0	0	0	0	0	0	0	0	0	0	0	0	74	0	99	94	0	0	0	0	0	0	0	0	0
ASV_9304	0	0	0	0	0	0	0	0	0	0	0	0	0	0	0	0	0	0	0	0	0	0	0	0	0	0	0	0	0	0	0	0	0	0	0	0	55	16	80	0	0	0	0	0	0	0	0	0	0
ASV_9149	0	0	0	0	0	0	0	0	0	0	0	0	0	0	0	0	0	0	0	0	0	0	0	0	0	0	0	0	0	0	0	0	0	0	0	0	16	67	74	0	0	0	0	0	0	0	0	0	0
ASV_2676	5	20	23	465	301	391	0	0	0	0	0	0	0	0	0	0	0	7	103	0	0	0	0	0	0	0	0	0	0	0	0	4	0	0	0	0	0	0	0	0	0	0	0	0	0	0	0	0	0
ASV_2011	0	0	0	12	0	0	0	0	0	0	19	0	0	0	0	5	0	9	0	0	0	0	0	0	0	0	0	14	4	0	0	0	0	0	0	0	0	0	0	710	621	555	0	12	0	0	0	0	0
ASV_1873	0	0	0	0	0	0	0	0	0	0	0	50	0	0	0	0	16	0	0	0	0	0	0	0	0	0	82	0	0	0	0	0	0	0	0	0	513	306	504	178	217	231	20	26	0	0	0	0	0
ASV_2809	0	0	12	5	0	0	0	0	0	0	5	0	0	0	0	0	0	0	0	0	0	0	0	0	0	8	0	0	0	0	0	0	0	0	0	0	388	207	387	80	79	60	0	0	0	0	0	0	0
ASV_2300	0	0	16	0	0	0	0	0	0	0	0	0	0	10	0	15	0	39	0	0	0	0	0	0	0	0	0	0	0	0	0	0	0	0	0	0	191	0	145	349	472	369	0	0	16	0	0	7	0
ASV_2119	0	0	0	0	0	0	0	0	0	0	23	0	0	0	0	0	0	0	0	0	0	0	0	0	68	50	55	22	47	35	0	0	0	0	0	0	207	272	215	196	307	301	37	0	0	0	0	0	0
ASV_3977	18	0	0	0	0	0	0	0	0	0	0	0	0	8	0	0	0	0	0	0	0	0	0	0	0	0	0	0	0	0	0	0	0	0	0	0	281	146	254	13	7	0	0	0	0	0	0	0	0
ASV_4887	0	0	0	0	0	0	0	0	0	7	0	0	0	0	0	0	0	0	0	0	0	0	0	0	0	0	0	0	0	0	0	0	0	0	0	0	192	123	188	0	0	0	0	0	0	0	0	0	0
ASV_6574	0	0	0	0	0	0	0	0	0	0	0	0	0	0	0	0	0	0	0	0	0	0	0	0	0	0	0	0	0	0	0	0	0	0	0	0	85	48	124	16	0	29	0	0	0	3	0	0	0
ASV_6789	0	0	0	0	0	0	0	0	0	0	0	0	0	0	0	0	0	0	0	0	0	0	0	0	0	0	0	0	0	0	0	0	0	0	0	0	108	57	120	0	0	0	0	0	0	0	0	0	0
ASV_6553	0	0	0	0	0	0	0	0	0	0	0	0	0	0	0	0	0	0	0	0	0	0	0	0	0	0	0	0	0	0	0	0	0	0	0	0	116	0	42	104	0	0	0	45	0	0	0	0	0
ASV_6394	0	0	0	0	0	0	0	0	0	0	0	31	0	0	0	0	0	0	0	0	0	0	0	0	7	19	26	0	0	0	0	0	0	0	0	0	61	40	86	27	13	0	0	11	0	0	0	0	0
ASV_11310	0	0	0	0	0	0	0	0	0	0	0	0	0	0	0	0	0	0	0	0	0	0	0	0	0	0	0	0	0	0	0	0	0	0	0	0	0	33	65	0	0	0	0	0	0	0	0	0	0
ASV_419	99	22	87	31	0	15	0	0	0	102	78	38	19	117	137	61	12	44	0	0	18	0	39	0	118	184	0	42	34	13	0	0	0	0	57	16	2991	1678	2729	824	617	639	21	17	37	10	39	138	0
ASV_684	364	133	397	688	431	346	10	0	0	21	7	57	111	74	132	348	544	783	350	28	0	136	127	25	22	21	45	201	140	308	227	293	90	114	146	127	0	0	19	0	15	0	0	0	54	0	9	39	0
ASV_1764	22	0	15	0	0	0	0	0	0	28	0	0	0	10	0	0	0	0	0	0	0	0	0	0	0	0	0	0	0	0	0	0	0	0	26	0	1202	257	733	0	0	0	0	0	0	0	0	10	0
ASV_875	0	0	7	10	0	119	4	0	0	76	156	128	0	0	0	0	0	0	5	9	9	0	0	0	0	0	0	0	0	0	16	0	0	0	0	0	14	0	19	658	696	674	628	1328	548	73	138	177	0
ASV_2305	0	0	9	0	0	0	0	0	0	0	0	0	0	0	0	0	0	0	0	0	0	0	0	0	0	0	0	0	0	0	4	0	0	0	0	0	391	275	521	149	133	139	0	0	0	0	0	6	0
ASV_3850	0	0	0	0	0	0	0	0	0	0	0	0	0	0	0	0	0	0	0	0	0	0	0	0	0	0	0	0	0	0	0	0	0	0	0	0	231	175	277	27	17	9	0	0	14	0	0	15	0
ASV_5487	0	0	0	0	0	0	0	0	0	0	0	0	0	0	0	0	0	0	0	0	0	0	0	0	0	0	0	0	0	0	0	0	0	0	0	0	127	181	107	0	0	0	0	0	0	0	0	0	0
ASV_4859	0	0	0	0	0	0	0	0	0	0	0	0	0	0	0	0	0	0	0	0	0	0	0	0	162	147	179	0	12	15	0	0	0	0	0	0	0	0	0	0	0	0	0	0	0	0	0	0	0
ASV_2777	0	0	0	0	0	0	0	0	0	33	70	126	0	0	0	0	0	26	0	3	0	0	0	0	10	12	83	81	43	101	0	0	0	0	0	0	0	0	0	0	0	0	91	232	118	40	81	102	0
ASV_4848	0	0	0	0	0	0	0	0	0	11	53	163	0	0	0	0	0	0	0	0	0	0	0	0	0	0	4	4	0	0	0	0	0	0	0	0	0	0	0	0	0	0	70	46	28	24	39	75	0
ASV_5341	0	0	0	0	0	0	0	0	0	0	0	0	0	0	0	0	0	0	0	0	0	0	0	0	0	0	0	0	0	0	0	0	0	0	0	0	101	58	93	86	40	58	0	0	0	0	0	0	0
ASV_7196	0	0	0	0	0	0	0	0	0	0	0	0	0	0	0	0	0	0	0	0	0	0	0	0	0	0	0	0	0	0	0	0	0	0	0	0	78	61	93	23	0	0	0	0	0	0	0	0	0
ASV_9468	0	0	0	0	0	0	0	0	0	0	0	0	0	0	0	0	0	0	0	0	0	0	0	0	0	0	0	0	0	0	0	0	0	0	0	0	60	0	86	0	0	0	0	0	0	0	0	0	0
ASV_6671	0	0	0	0	0	0	0	0	0	0	0	0	0	0	0	0	0	0	0	0	0	0	0	0	0	0	0	0	0	0	0	0	0	35	0	0	0	0	0	0	0	69	73	120	0	0	0	0	0
ASV_7071	0	0	0	0	0	0	0	0	0	0	0	0	0	0	0	0	0	0	0	0	0	0	0	0	0	0	0	0	0	0	0	0	0	0	0	0	41	22	71	49	37	44	0	0	0	0	0	0	0
ASV_263	93	39	144	54	32	23	7	0	0	280	159	113	34	105	172	125	72	152	15	10	10	97	0	5	686	481	820	516	516	403	67	87	17	302	275	127	2109	1696	2530	852	1356	647	315	635	301	189	161	210	0
ASV_1463	0	0	0	0	0	0	0	0	0	0	65	0	0	0	51	0	0	0	0	0	0	0	0	0	0	24	0	0	0	0	0	0	0	0	0	0	900	620	1024	78	174	34	25	0	0	0	0	0	0
ASV_997	52	27	50	123	0	0	0	0	0	135	239	75	266	151	299	393	505	723	0	0	0	0	0	0	113	71	116	121	134	87	16	0	0	60	0	55	0	43	38	24	64	38	169	168	117	88	164	56	0
ASV_2290	0	0	0	0	0	0	0	0	0	0	0	47	0	0	0	0	0	0	0	0	0	0	0	0	0	0	0	0	0	0	0	0	0	0	0	0	315	242	419	161	250	107	0	13	29	0	25	30	0
ASV_1818	0	0	0	0	0	9	0	0	0	111	95	0	0	0	0	0	0	0	8	0	0	0	0	0	0	0	0	0	0	0	0	0	0	0	0	0	0	0	0	163	227	121	500	620	230	45	46	39	0
ASV_3173	0	0	0	0	0	0	0	0	0	0	0	9	0	0	10	0	0	0	0	0	0	0	0	0	13	13	0	7	0	0	0	0	0	0	0	0	312	217	405	8	8	0	0	0	0	13	0	14	0
ASV_3631	0	0	0	0	0	0	0	0	0	0	0	0	0	0	0	0	0	0	0	0	0	0	126	0	0	0	0	0	0	0	0	0	0	0	0	0	162	143	252	36	68	53	0	0	0	0	0	0	0
ASV_3172	0	0	0	0	0	0	0	0	0	0	0	0	0	0	0	0	0	0	0	0	0	0	0	0	0	0	0	0	0	0	0	0	0	0	0	0	160	115	224	148	236	119	28	0	0	0	0	0	0
ASV_3029	0	0	0	0	0	0	0	0	0	0	0	0	0	0	0	0	0	0	0	0	0	0	0	0	87	56	106	245	224	170	135	0	0	55	0	27	0	0	0	0	0	0	0	0	0	0	0	0	0
ASV_4851	0	0	0	0	0	0	0	0	0	0	0	0	0	0	0	0	0	0	0	0	0	0	0	0	0	22	39	0	0	0	0	0	0	0	0	0	142	119	175	0	19	0	0	0	0	0	0	0	0
ASV_3062	106	16	135	110	19	0	0	0	0	0	0	0	124	70	107	60	77	58	99	0	0	0	0	0	19	6	14	24	14	14	5	0	0	0	0	0	0	0	6	0	0	0	0	0	0	0	0	0	0
ASV_4571	0	0	0	0	0	0	0	0	0	0	0	0	0	0	0	0	0	0	0	0	0	0	0	0	0	0	0	0	0	0	0	0	0	0	0	0	39	0	62	0	0	0	163	217	91	0	0	0	0
ASV_6224	0	0	0	0	0	0	0	0	0	0	0	0	0	0	0	0	0	0	0	0	0	0	0	0	0	0	0	0	0	0	0	0	0	0	0	0	133	61	142	0	0	0	0	0	0	0	0	0	0
ASV_4567	0	0	0	0	0	0	0	0	0	0	50	0	0	0	0	0	0	0	0	0	0	0	0	0	0	0	0	0	0	0	0	0	0	0	0	0	68	34	126	55	148	34	59	0	0	0	0	0	0
ASV_6427	0	0	0	0	0	0	0	0	0	0	0	0	0	0	0	0	0	0	0	0	0	0	0	0	0	0	0	0	0	0	0	0	0	0	0	0	77	80	117	0	20	19	0	0	0	0	0	5	0
ASV_3806	0	0	0	0	0	0	0	0	0	57	0	24	0	0	0	11	10	0	0	0	0	0	0	0	48	0	27	12	14	0	36	0	0	0	0	0	105	93	82	23	64	47	0	0	0	67	24	33	0
ASV_6331	0	0	0	0	0	0	0	0	0	0	0	0	0	0	0	0	0	0	0	0	0	0	0	0	0	0	0	0	0	0	0	0	0	0	0	0	84	58	93	0	17	23	0	0	0	51	0	0	0
ASV_5634	0	0	0	0	0	0	0	0	0	0	0	0	0	0	0	0	0	0	0	0	0	0	0	0	40	27	32	0	0	0	0	0	0	32	0	0	88	79	76	0	0	0	0	0	0	11	13	0	0
ASV_6943	0	0	0	0	0	0	0	0	0	0	0	0	0	0	0	0	0	0	0	0	0	0	0	0	0	0	0	0	0	0	0	0	0	0	0	0	84	48	82	21	29	10	0	0	0	0	0	0	0
ASV_6306	0	0	0	0	0	0	0	0	0	0	0	0	0	0	0	0	10	0	0	0	0	0	0	0	19	0	0	84	80	57	35	7	0	0	36	0	0	0	0	0	0	0	0	0	0	0	0	0	0
ASV_7359	0	0	0	0	0	0	0	0	0	46	30	13	0	0	0	0	0	0	0	0	0	0	0	0	0	0	0	0	0	0	0	0	0	0	0	0	0	0	0	0	0	0	0	0	0	24	53	77	0
ASV_1758	623	148	841	38	131	119	0	0	0	0	0	0	57	33	84	37	5	34	0	0	0	0	0	0	5	7	11	17	15	7	16	0	0	0	0	10	9	0	45	0	19	0	0	0	0	0	0	0	0
ASV_600	48	14	95	42	41	23	0	0	0	111	98	86	366	266	391	269	247	191	10	0	0	11	0	5	540	380	607	408	317	266	169	104	58	193	341	82	454	384	513	91	214	62	132	99	104	0	0	43	0
ASV_3946	0	0	0	0	0	0	0	0	0	0	0	0	0	0	0	0	0	0	726	11	0	0	0	0	0	0	0	0	0	0	0	0	0	0	0	0	0	0	0	0	0	0	0	0	0	0	0	0	0
ASV_3336	0	0	16	0	0	0	0	0	0	0	0	0	14	0	0	68	41	107	0	0	0	0	0	28	0	0	0	11	0	0	204	95	49	41	0	0	25	11	17	35	72	0	0	0	0	0	0	124	0
ASV_2995	9	0	0	0	0	0	0	0	0	0	0	0	0	0	20	0	0	10	0	0	0	0	0	0	0	0	0	0	0	0	0	0	0	0	0	0	295	202	365	60	65	41	0	0	27	25	0	0	0
ASV_2035	0	0	0	0	0	0	0	0	0	179	269	63	0	0	0	0	0	0	0	0	0	0	5	0	0	0	0	0	31	7	12	0	0	5	6	0	19	6	42	15	88	42	165	138	94	286	223	241	0
ASV_2142	0	0	0	0	0	0	0	0	0	94	124	170	0	0	0	0	0	0	0	0	0	0	0	0	0	0	0	14	0	0	228	83	0	0	0	0	0	0	0	0	0	0	162	201	140	133	142	310	0
ASV_4382	0	0	4	0	0	0	0	0	0	0	0	0	0	5	9	0	0	0	0	0	0	0	0	0	12	0	0	0	0	0	0	0	0	0	0	0	193	142	158	25	25	19	0	0	0	0	0	25	0
ASV_2135	0	0	0	0	0	0	0	0	0	84	193	0	138	54	182	102	36	34	0	0	0	0	0	0	120	99	108	140	117	81	0	0	0	0	51	0	0	0	0	0	0	0	0	0	0	98	76	95	0
ASV_5453	0	0	0	0	0	0	0	0	0	0	10	0	0	0	0	22	21	19	210	0	0	0	0	0	0	0	0	4	0	0	4	12	0	31	0	0	0	0	0	0	0	0	33	7	32	0	13	0	0
ASV_5329	0	0	0	0	0	0	0	0	0	0	0	0	0	0	0	0	0	0	0	0	0	0	0	0	0	0	0	0	0	0	0	0	0	0	0	0	151	96	163	0	0	0	0	0	0	0	28	0	0
ASV_3681	0	0	0	0	0	0	0	0	0	0	0	0	0	0	0	0	0	0	0	0	0	0	0	0	125	117	155	37	116	73	0	0	0	0	0	67	0	13	16	0	19	0	65	0	17	0	0	0	0
ASV_5116	0	0	0	0	0	0	0	0	0	0	0	0	0	0	0	135	158	84	0	0	0	0	0	0	0	0	0	0	0	0	0	0	0	0	0	0	94	0	0	0	0	0	0	0	0	0	0	0	0
ASV_4902	0	0	0	0	0	0	0	0	0	0	0	0	0	0	0	0	7	24	0	0	0	0	0	0	104	66	104	36	54	28	29	0	0	0	0	0	0	0	0	0	0	0	0	0	0	0	0	55	0
ASV_6215	0	0	0	0	0	0	0	0	0	0	0	0	0	0	0	0	0	0	0	0	0	0	0	0	98	67	81	41	50	0	0	0	0	0	0	0	0	0	0	0	0	0	0	0	0	0	0	0	0
ASV_4292	0	0	0	0	0	0	0	0	0	0	0	0	23	9	35	21	26	28	0	0	0	0	0	0	50	30	52	25	15	12	25	0	0	0	0	0	99	48	61	23	37	11	0	0	7	0	0	0	0
ASV_7911	0	0	0	0	0	0	0	0	0	0	0	0	0	0	0	0	0	0	0	0	0	0	0	0	0	0	0	0	0	0	0	0	0	0	0	0	71	81	51	7	0	0	0	0	0	0	0	0	0
ASV_5872	0	0	0	0	0	0	0	0	0	0	0	0	0	15	0	93	63	101	0	0	0	0	0	0	0	0	0	56	0	0	0	0	42	0	0	0	0	0	0	0	0	0	0	0	0	0	0	0	0
ASV_6453	0	0	0	0	0	0	0	0	0	0	0	0	8	0	0	4	0	0	0	0	0	0	0	0	80	20	79	61	29	23	7	0	0	0	4	0	0	0	0	0	0	0	0	0	0	0	0	0	0
ASV_7700	0	0	0	0	0	0	0	0	0	0	0	0	0	0	0	0	0	0	0	0	0	0	0	0	0	0	0	0	0	0	0	0	0	0	0	0	82	62	62	7	8	0	0	0	0	0	0	0	0
ASV_7523	0	0	0	0	0	0	0	0	0	0	0	0	0	0	0	0	0	0	0	0	0	0	0	0	0	5	0	0	0	0	0	0	0	0	0	0	59	71	55	0	0	0	0	0	0	41	0	0	0
ASV_884	60	10	71	10	10	0	0	0	0	117	68	35	0	51	80	29	0	11	0	0	0	0	0	0	41	60	29	21	0	0	0	0	0	0	31	0	1183	790	1293	266	524	184	63	121	35	131	64	72	0
ASV_1649	20	0	0	0	0	0	0	0	0	43	0	0	0	17	41	0	0	0	0	0	0	0	0	0	36	61	4	0	0	0	0	0	0	0	0	0	611	662	670	100	121	61	7	20	0	0	0	60	0
ASV_3533	19	0	0	0	0	0	0	0	0	0	0	0	0	0	0	0	0	0	0	0	0	0	0	0	0	0	0	0	0	0	0	0	0	0	0	0	296	241	323	0	0	0	0	0	0	0	0	0	0
ASV_5484	0	0	0	0	0	0	0	0	0	0	0	0	0	0	11	0	0	0	0	0	0	0	0	0	0	0	0	0	0	0	0	0	0	0	0	0	189	113	102	0	0	0	0	0	0	0	0	0	0
ASV_6250	0	0	0	0	0	0	0	0	0	0	0	0	0	0	0	0	0	0	0	0	0	0	0	0	0	0	0	0	0	0	0	0	0	0	0	0	146	0	146	0	11	0	0	0	0	31	0	0	0
ASV_8676	0	0	0	0	0	0	0	0	0	0	0	0	0	0	0	0	0	0	0	0	0	0	0	0	0	0	0	0	0	0	0	0	0	0	0	0	52	43	79	0	0	0	0	0	0	0	0	0	0
ASV_8128	0	0	0	0	0	0	0	0	0	0	0	0	0	0	0	0	0	0	0	0	0	0	0	0	0	0	0	0	0	0	0	0	0	0	0	0	61	58	65	15	0	0	0	0	0	0	0	0	0
ASV_655	14	43	79	0	0	12	0	0	0	25	37	126	0	21	16	33	9	65	0	0	0	0	0	0	0	16	0	55	37	0	0	0	0	0	21	0	594	472	634	1212	2343	835	147	242	63	102	0	12	0
ASV_981	1387	402	1923	280	100	42	0	0	0	0	0	0	127	50	228	0	0	0	0	0	0	0	0	0	0	25	0	22	0	0	0	2	0	0	0	20	0	0	219	0	37	0	0	0	0	0	9	0	0
ASV_897	0	0	0	0	0	0	0	0	0	16	10	0	7	7	0	0	0	0	749	0	0	121	5	0	0	0	0	7	0	0	513	271	107	1034	1678	830	0	0	0	0	0	0	10	0	0	4	8	18	0
ASV_1046	70	0	57	0	0	0	0	0	0	18	0	18	0	67	59	21	0	0	0	0	0	0	0	0	0	77	0	0	0	0	0	0	0	0	0	0	1217	625	1248	257	444	203	31	0	0	0	0	41	0
ASV_605	0	0	0	0	0	0	10	5	0	349	318	270	0	0	0	53	46	55	932	18	21	7	307	18	0	0	0	40	34	22	858	442	347	842	1037	303	0	0	8	16	12	0	234	234	218	303	281	186	0
ASV_1939	0	0	0	0	0	0	0	0	0	12	36	0	0	0	0	0	0	0	0	0	0	0	0	0	0	0	0	0	0	0	0	0	0	0	0	0	662	439	670	56	102	57	0	0	0	0	20	0	0
ASV_1688	0	0	0	0	0	0	0	0	3	11	10	54	673	530	621	167	138	139	0	0	0	0	0	0	0	0	0	0	0	0	0	0	0	0	0	0	40	74	0	0	0	0	0	0	0	0	6	0	0
ASV_1856	454	136	554	65	118	55	0	0	0	0	0	0	125	87	146	57	42	45	0	0	0	0	0	0	18	42	44	43	42	15	0	0	0	0	0	0	15	5	47	0	7	0	0	0	0	0	0	0	0
ASV_1734	320	133	445	126	28	13	8	0	0	23	27	9	144	100	202	119	119	129	0	3	0	13	0	4	0	21	18	61	54	32	39	26	0	17	0	11	12	25	43	0	15	6	17	5	0	0	14	8	0
ASV_2633	10	0	4	0	0	0	0	0	0	4	0	24	0	8	9	0	0	0	0	0	0	0	93	0	0	13	0	5	0	0	0	0	0	0	0	0	305	224	350	92	108	45	0	0	0	55	0	0	0
ASV_2996	0	0	0	0	0	0	0	0	0	0	0	0	0	0	0	0	0	0	0	0	0	0	0	0	300	242	219	64	69	21	27	0	0	0	35	0	0	0	0	0	0	0	0	0	142	0	0	0	0
ASV_2326	0	0	0	0	0	0	0	0	0	224	223	219	0	0	0	0	0	0	0	0	0	0	0	0	0	0	0	0	0	0	0	0	0	0	0	0	46	30	26	31	40	35	114	152	65	173	141	84	0
ASV_11710	0	0	0	0	0	91	0	0	0	0	0	0	0	0	0	0	0	0	0	0	0	0	0	0	0	0	0	0	0	0	0	0	0	0	0	0	0	0	0	0	0	0	0	0	0	0	0	0	0
ASV_3030	6	0	0	0	0	0	0	0	0	0	0	0	78	63	81	59	49	34	0	0	0	0	0	0	139	85	157	104	72	40	0	37	6	53	26	0	5	0	10	0	0	0	0	0	0	0	0	0	0
ASV_3126	26	6	34	0	0	0	0	0	0	0	0	0	143	122	136	174	88	121	0	0	0	0	0	0	22	19	11	59	36	32	0	0	0	0	0	6	7	6	3	0	0	0	0	0	0	0	0	0	0
ASV_5781	0	0	0	0	0	0	0	0	0	0	0	0	0	0	0	0	0	0	0	0	0	0	0	0	0	0	0	0	0	0	0	0	0	0	0	0	106	121	132	0	22	0	0	0	0	0	0	0	0
ASV_5633	0	0	0	0	0	0	0	0	0	0	0	0	0	0	0	0	0	0	0	0	0	0	0	0	0	0	0	0	0	0	0	0	0	0	0	0	129	118	43	0	87	21	0	0	0	0	0	0	0
ASV_10187	0	0	0	0	32	0	0	0	0	0	0	0	14	0	36	26	16	0	0	0	0	0	0	0	0	0	0	0	0	0	0	0	0	0	0	0	0	0	0	0	0	0	0	0	0	0	0	0	0
ASV_7967	0	0	0	0	0	0	0	0	0	0	0	0	0	0	0	0	0	0	0	0	0	0	0	0	0	0	0	0	0	0	0	0	0	0	0	0	103	46	58	0	0	0	0	0	0	0	0	0	0
ASV_7263	0	0	0	0	0	0	0	0	0	0	0	0	0	0	0	0	0	0	0	0	0	0	0	0	0	0	0	0	0	0	0	0	0	0	0	0	72	79	99	0	0	0	0	0	0	0	0	0	0
ASV_5579	0	0	0	0	0	0	0	0	0	0	0	0	0	0	0	0	0	0	0	0	0	0	0	0	91	69	99	0	11	17	0	0	0	0	0	0	48	37	32	0	0	0	0	0	0	0	0	0	0
ASV_7135	0	0	0	0	0	0	0	0	0	0	0	0	0	0	0	0	0	0	0	0	0	0	0	0	0	0	0	0	0	0	0	0	0	0	0	0	79	84	68	0	0	0	0	0	0	21	7	0	0
ASV_4846	31	11	34	0	0	0	0	0	0	10	0	20	65	70	85	42	52	33	0	0	0	0	0	0	0	0	0	19	21	0	0	24	0	0	0	0	0	0	0	0	0	0	0	0	0	0	0	0	0
ASV_11016	0	0	0	0	0	0	0	0	0	0	0	0	0	0	0	0	0	0	0	0	0	0	0	0	0	0	0	0	0	0	0	0	0	0	0	0	0	0	0	0	0	0	0	0	0	0	6	98	0
ASV_8168	0	0	0	0	0	0	0	0	0	0	0	0	0	0	0	0	0	0	0	0	0	0	0	0	0	0	0	0	0	0	0	0	0	0	0	0	0	0	22	0	0	0	25	122	28	0	0	0	0
ASV_7597	92	0	95	20	0	0	0	0	0	0	0	0	0	0	0	0	0	0	0	0	0	0	0	0	0	0	0	0	0	0	0	0	0	0	0	20	0	0	0	0	0	0	0	0	0	0	0	0	0
ASV_6472	0	0	0	0	0	0	0	0	0	0	0	0	0	0	0	0	0	0	0	0	0	0	0	0	80	68	78	29	31	22	0	0	0	0	0	0	6	0	0	0	0	0	0	0	0	0	0	0	0
ASV_6143	0	0	0	0	0	0	0	0	0	0	0	0	0	0	0	0	0	0	0	0	0	0	0	0	0	0	0	0	0	0	0	0	0	0	0	0	62	10	69	87	97	20	0	0	0	0	0	0	0
ASV_10746	0	0	0	0	0	0	0	0	0	0	0	0	0	0	0	0	0	0	0	0	0	0	0	0	0	0	0	0	0	0	0	0	0	0	0	0	0	35	75	0	0	0	0	0	0	0	0	0	0
ASV_8577	0	0	0	0	0	0	0	0	0	0	0	0	0	0	0	0	0	0	0	0	0	0	0	0	0	0	0	0	0	0	0	0	0	0	0	0	77	42	59	0	0	0	0	0	0	0	0	0	0
ASV_8468	0	0	0	0	0	0	0	0	0	0	0	0	0	0	0	0	0	0	0	0	0	0	0	0	0	0	0	0	0	0	0	0	0	0	0	0	0	0	0	0	0	0	90	24	50	0	19	0	0
ASV_6182	0	0	0	0	0	0	0	0	0	0	0	0	0	0	0	7	5	0	0	0	0	0	0	0	69	31	69	46	44	32	0	0	0	0	0	37	0	0	0	0	0	0	0	0	0	0	0	0	0
ASV_11416	0	0	0	0	0	0	0	0	0	0	0	0	0	0	0	0	0	0	0	0	0	0	0	0	0	0	0	0	0	0	0	0	0	0	0	0	0	30	66	0	0	0	0	0	0	0	0	0	0
ASV_2506	54	0	152	147	117	0	0	0	0	0	0	0	0	0	0	0	0	0	130	0	0	264	418	0	0	0	0	0	0	0	0	0	0	0	99	62	0	0	0	0	0	0	0	0	0	0	0	0	0
ASV_1687	207	100	175	0	0	0	0	0	2	64	175	184	265	167	199	80	91	58	0	0	0	0	0	0	15	34	11	63	42	0	118	21	0	0	0	0	0	0	31	0	0	0	58	24	0	133	118	33	0
ASV_2490	0	0	0	0	0	0	0	0	0	227	255	118	0	0	0	0	0	0	0	0	0	0	0	0	0	0	0	0	0	0	0	0	0	0	0	3	0	7	0	0	0	0	103	120	42	187	222	172	0
ASV_5677	0	0	0	0	0	0	0	0	0	0	0	0	0	0	0	0	0	0	0	0	0	70	0	0	0	0	0	0	0	0	0	0	12	126	32	152	0	0	0	0	0	0	0	0	0	0	0	0	0
ASV_21475	0	0	0	0	0	0	0	0	2	0	0	0	0	0	0	0	0	0	0	2	0	0	0	0	0	0	0	0	3	0	0	3	0	0	0	0	0	0	0	0	0	0	0	3	0	0	0	0	0
ASV_1560	0	0	46	0	0	0	0	0	0	0	0	0	0	39	78	0	0	0	0	0	0	0	0	0	0	0	0	0	0	0	0	0	0	0	0	0	695	618	940	100	126	0	0	0	0	0	0	72	0
ASV_793	128	0	133	559	0	0	0	0	0	204	191	192	315	209	373	225	174	177	364	0	0	0	195	0	98	106	70	352	252	211	369	270	83	0	112	56	41	15	108	32	45	26	56	0	46	123	54	134	0
ASV_1389	0	0	12	0	0	0	0	0	0	231	162	166	0	0	11	0	0	0	0	0	0	0	0	0	24	19	0	20	0	0	0	15	0	0	8	0	474	296	507	177	236	104	56	83	52	239	172	136	0
ASV_2310	206	107	204	188	143	157	0	0	0	0	0	0	0	0	0	0	0	0	269	0	0	161	180	8	0	0	0	0	0	0	0	0	0	0	0	0	0	0	0	0	0	0	0	0	0	0	0	0	0
ASV_1840	0	0	0	0	0	0	0	0	0	237	400	375	0	0	0	0	0	0	0	0	0	0	0	0	0	0	0	21	24	12	7	0	0	0	0	0	0	0	0	0	0	0	0	13	0	426	336	336	0
ASV_1947	0	0	0	0	59	0	0	0	0	58	59	71	0	0	0	0	0	0	0	0	0	0	0	0	0	0	0	0	0	0	0	0	0	0	0	0	211	132	237	280	485	152	26	82	84	0	103	0	0
ASV_11131	0	0	0	0	88	0	0	0	0	0	0	0	0	0	0	0	0	0	0	0	0	0	0	0	0	0	14	0	0	0	0	0	0	0	0	0	0	0	0	0	0	0	0	0	0	0	0	0	0
ASV_3024	0	0	0	0	0	0	0	0	0	0	0	0	15	0	0	0	0	0	0	0	0	0	0	0	183	181	184	127	115	79	0	0	0	0	44	74	0	0	106	0	0	0	0	0	0	0	0	0	0
ASV_10182	0	0	0	91	0	0	0	0	0	0	0	0	0	0	0	0	0	0	0	0	0	0	0	0	0	0	0	0	0	0	18	0	0	16	0	0	0	0	0	0	0	0	0	0	0	0	0	0	0
ASV_4596	0	0	0	0	0	0	0	0	0	0	0	0	0	2	8	0	0	0	0	0	0	0	0	0	47	63	49	16	23	9	0	0	14	0	0	0	110	88	75	0	0	0	0	0	0	63	0	0	0
ASV_5822	0	0	0	0	0	0	0	0	0	0	0	0	0	0	0	0	0	0	0	0	0	0	0	0	102	52	72	33	45	25	0	0	0	0	30	0	4	0	5	0	0	0	0	0	8	0	0	0	0
ASV_8129	0	0	0	0	0	0	0	0	0	0	0	0	0	0	0	0	0	0	0	0	0	0	0	0	0	0	0	0	0	0	0	0	0	0	0	0	89	20	77	0	4	0	0	0	0	9	0	0	0
ASV_573	85	27	64	23	0	0	0	0	0	12	30	12	523	324	563	180	86	75	6	0	0	0	6	0	894	743	854	241	211	146	41	0	75	40	207	58	547	524	573	127	222	73	60	45	210	233	6	38	0
ASV_2158	266	51	311	85	95	0	0	0	0	0	0	0	171	143	185	77	59	61	0	0	0	0	0	0	0	14	17	59	25	30	0	0	0	0	0	92	0	18	23	0	0	0	0	0	0	0	0	0	0
ASV_2969	0	0	0	0	0	0	0	0	0	90	156	150	0	0	0	0	0	0	0	0	0	0	0	0	0	0	0	0	0	0	0	0	0	0	0	0	0	0	0	0	0	0	93	85	50	277	145	92	0
ASV_6072	0	0	0	0	0	0	0	0	0	0	0	0	0	0	0	0	0	0	0	0	0	0	0	0	117	97	55	0	0	0	0	47	0	0	35	0	0	0	0	0	0	0	0	0	0	0	0	0	0
ASV_4028	0	0	0	0	0	0	0	0	0	11	0	101	0	0	0	0	0	0	0	0	0	0	0	0	0	0	0	81	66	51	0	0	0	0	0	0	0	0	0	0	12	23	48	156	55	21	88	0	0
ASV_3223	0	0	0	0	0	0	0	0	0	0	0	0	0	0	18	0	0	0	0	0	0	0	0	0	0	0	0	0	0	0	0	0	0	0	0	0	355	381	252	0	0	0	0	0	0	0	0	0	0
ASV_1876	12	0	22	0	0	0	0	0	0	62	19	0	0	0	0	0	0	0	0	0	0	0	0	0	93	115	100	0	35	0	0	0	0	15	0	0	301	317	263	170	229	123	0	0	0	142	123	0	0
ASV_3873	0	0	0	0	0	0	0	0	0	0	0	0	0	0	41	0	0	0	0	0	0	0	0	0	0	0	0	0	0	0	0	0	0	0	0	0	233	182	261	0	41	0	0	0	0	0	0	0	0
ASV_4714	0	0	0	0	0	0	0	0	0	0	0	0	0	0	0	0	0	0	43	0	0	0	0	0	0	0	0	0	0	0	0	0	0	0	0	0	153	91	192	17	36	9	0	0	0	0	0	0	0
ASV_8087	0	0	0	0	0	0	0	0	0	0	0	0	0	0	0	0	0	0	0	0	0	0	0	0	0	0	0	0	0	0	0	0	0	0	0	0	62	52	67	0	20	0	0	0	0	0	0	0	0
ASV_431	0	0	32	30	0	0	20	24	19	704	1114	521	0	0	0	0	0	0	0	38	24	37	28	0	0	0	0	0	0	0	0	0	0	0	0	0	0	0	0	494	982	373	1606	1638	945	928	813	521	0
ASV_1071	0	0	62	0	0	0	0	0	0	0	0	0	0	0	23	0	0	0	0	0	0	0	0	40	0	33	0	0	0	0	0	0	0	0	0	0	644	452	911	382	839	323	215	313	70	0	0	35	0
ASV_1674	0	0	0	0	0	0	0	0	0	0	0	36	0	0	0	0	0	0	0	0	0	0	0	0	0	0	0	0	0	0	0	0	0	0	0	0	324	245	371	344	655	221	46	259	0	0	0	0	0
ASV_3225	158	62	165	206	74	219	0	0	0	0	0	0	0	0	0	0	0	0	0	0	0	0	0	0	0	0	0	0	0	0	0	0	0	0	0	0	0	0	0	0	0	0	0	0	0	97	25	0	0
ASV_2800	0	0	15	0	0	0	0	0	0	0	12	0	0	0	0	0	0	0	0	0	0	0	0	0	0	0	0	0	0	0	0	0	0	0	0	0	369	258	443	33	78	27	0	0	0	0	0	0	0
ASV_1473	19	5	34	0	0	0	0	0	0	0	9	0	361	304	428	248	286	296	0	0	0	0	0	0	32	34	36	245	187	243	37	0	0	0	126	0	0	0	26	0	0	0	0	0	0	0	0	0	0
ASV_2131	0	0	0	0	0	0	0	0	0	31	60	53	0	0	0	0	0	0	0	0	0	0	0	0	0	0	0	0	0	0	0	0	0	0	0	0	431	214	427	131	166	115	14	9	15	77	39	33	0
ASV_1410	134	24	156	0	79	0	0	0	0	24	30	0	81	90	116	84	87	126	129	0	0	0	0	0	0	0	0	100	66	42	413	294	108	222	455	90	0	0	0	0	66	0	0	0	0	0	119	0	0
ASV_1216	0	0	0	0	0	0	0	0	0	47	129	121	101	41	218	401	352	364	0	0	0	0	0	0	125	97	101	253	282	198	0	0	0	65	62	106	0	0	0	0	0	0	250	161	109	103	0	51	0
ASV_1929	0	0	0	0	0	0	0	0	0	361	288	202	131	0	0	0	0	56	0	0	0	0	0	0	0	0	0	0	61	46	64	0	0	0	0	0	0	0	0	0	0	0	61	0	46	173	199	383	0
ASV_2161	8	4	34	0	0	0	0	0	0	0	0	0	258	195	287	210	179	138	0	0	0	0	0	0	39	32	0	84	73	70	26	36	0	0	0	0	35	32	41	0	0	0	0	0	0	0	0	0	0
ASV_1886	15	8	13	0	0	0	0	0	0	0	0	0	208	131	235	62	9	26	0	0	0	0	0	3	235	140	220	269	189	146	20	30	51	22	28	14	12	8	22	0	0	0	0	0	12	0	0	0	0
ASV_2602	0	0	0	0	0	0	0	0	0	0	0	0	0	0	0	0	0	0	0	0	0	0	0	0	0	0	0	0	0	0	0	0	0	0	0	0	221	111	224	105	178	41	168	184	121	19	0	0	0
ASV_3257	18	0	0	0	0	0	0	0	0	0	49	0	0	0	0	0	0	0	0	0	0	0	0	0	55	80	45	0	0	0	0	0	0	0	0	0	207	189	215	43	74	0	0	0	0	0	0	15	0
ASV_3698	0	0	23	27	0	38	0	0	0	23	0	0	0	0	0	0	0	0	113	0	6	13	198	0	0	0	0	0	7	0	87	50	24	87	100	15	0	0	0	0	0	0	0	0	0	0	0	0	0
ASV_3165	0	0	0	0	0	0	0	0	0	0	14	0	0	0	0	0	0	0	0	0	0	0	0	0	7	8	0	0	0	0	0	0	0	0	0	0	175	105	180	69	266	93	23	55	0	0	38	0	0
ASV_6383	0	0	0	0	66	0	0	0	0	0	35	28	0	0	0	0	0	0	0	0	0	0	0	0	0	0	0	0	0	0	0	0	0	0	0	0	0	0	0	0	0	0	0	0	0	110	83	0	0
ASV_2662	54	0	47	0	0	0	0	0	0	0	0	0	51	34	57	216	180	203	0	0	0	0	0	0	17	26	14	135	111	77	0	0	0	0	63	19	0	0	0	0	0	0	12	0	11	0	0	0	0
ASV_4284	0	0	0	0	0	0	0	0	0	0	0	0	0	0	0	0	0	0	0	0	0	0	0	0	0	0	0	0	0	0	0	0	0	0	0	0	156	134	186	32	62	28	0	0	0	0	0	43	0
ASV_4019	0	0	0	0	0	0	0	0	0	200	216	0	0	0	0	0	0	0	0	0	0	0	0	0	0	0	0	0	0	0	0	0	0	0	0	0	0	0	0	0	0	0	0	0	0	122	0	178	0
ASV_6073	81	34	65	117	54	0	0	0	0	0	0	0	0	0	0	0	0	0	0	0	0	0	0	0	0	0	0	0	0	0	0	0	0	0	0	0	0	0	0	0	0	0	0	0	0	0	0	0	0
ASV_5343	0	0	0	0	0	0	0	0	0	0	0	0	0	0	0	0	0	0	0	0	0	0	0	0	0	0	0	0	0	0	0	0	0	0	0	0	157	121	158	0	0	0	0	0	0	0	0	0	0
ASV_5519	0	0	0	0	0	0	0	0	0	17	0	0	0	0	0	0	0	0	0	0	0	0	0	0	0	0	0	0	0	0	0	0	0	0	0	0	136	113	145	0	0	0	0	0	0	0	0	0	0
ASV_6234	0	0	0	0	0	0	0	0	0	0	36	0	0	0	0	0	0	0	0	0	0	0	0	0	0	0	0	0	0	0	0	0	0	0	0	0	140	119	40	0	0	0	0	0	0	0	0	0	0
ASV_6408	0	0	0	0	0	0	0	0	0	0	0	0	0	0	0	0	0	0	0	0	0	0	0	0	0	0	0	0	0	0	0	0	0	0	0	0	98	88	134	0	0	0	0	0	0	0	0	0	0
ASV_3784	0	0	0	0	0	0	0	0	0	0	0	0	0	0	0	0	0	0	0	0	0	0	0	0	122	119	109	55	71	36	0	0	0	0	0	0	47	47	0	16	63	22	10	27	41	0	0	0	0
ASV_2953	0	0	0	0	0	0	0	0	0	118	76	47	0	0	0	55	70	134	0	0	0	0	0	0	18	9	41	44	38	32	0	0	0	0	0	0	0	0	0	19	76	22	46	109	32	73	66	21	0
ASV_5756	0	0	0	0	0	0	0	0	0	0	0	0	0	0	0	0	0	0	0	0	0	0	0	0	0	0	0	0	0	0	0	0	0	0	0	0	86	0	104	57	105	32	0	0	0	0	0	0	0
ASV_6693	0	0	0	0	0	0	0	0	0	0	0	0	0	0	0	0	0	0	0	0	0	0	0	0	97	28	76	0	52	42	0	0	0	0	0	0	0	0	0	0	0	0	0	0	0	0	0	0	0
ASV_7516	0	0	0	0	0	0	0	0	0	0	0	0	0	0	0	0	0	0	0	0	0	0	0	0	0	0	0	0	0	0	12	16	0	90	114	0	0	0	0	0	0	0	0	0	0	0	0	0	0
ASV_5235	0	0	0	0	0	0	0	0	0	0	0	0	0	0	0	0	0	0	0	0	0	0	0	0	81	62	90	0	61	0	0	0	0	0	0	0	32	17	23	0	0	0	0	0	7	80	0	0	0
ASV_7701	0	0	0	0	0	0	0	0	0	0	0	0	0	0	0	0	0	0	0	0	0	0	0	0	0	0	31	0	0	0	0	0	0	0	0	0	37	85	68	0	0	0	0	0	0	0	0	0	0
ASV_10660	0	0	0	0	0	0	0	0	0	0	17	0	0	0	0	0	0	0	0	0	0	0	0	0	0	0	9	0	0	0	0	0	0	0	0	0	86	0	0	0	0	0	0	0	0	0	0	0	0
ASV_6723	0	0	0	0	0	0	0	0	0	0	0	0	0	0	0	0	0	0	0	0	0	0	0	0	0	0	0	0	0	0	0	0	0	0	0	0	84	44	82	17	65	0	0	0	0	0	0	0	0
ASV_8166	0	0	0	0	0	0	0	0	0	0	0	0	0	0	0	0	0	0	0	0	0	0	0	0	0	0	0	0	0	0	0	0	0	0	0	0	75	65	57	0	0	0	0	0	0	0	0	0	0
ASV_8614	0	0	0	0	0	0	0	0	0	0	0	0	0	0	0	0	0	0	0	0	0	0	0	0	0	0	0	91	0	19	0	0	30	37	0	0	0	0	0	0	0	0	0	0	0	0	0	0	0
ASV_1452	0	0	6	3	0	5	0	2	0	33	93	241	0	5	0	92	92	273	0	4	0	0	0	2	0	0	0	15	6	2	0	0	0	0	0	0	75	34	121	252	294	258	152	383	203	56	82	235	0
ASV_3032	0	0	6	6	0	0	0	0	0	0	0	0	0	4	0	0	0	0	0	0	0	0	0	0	0	3	6	0	10	0	0	0	0	0	0	0	217	168	246	149	170	114	0	0	0	0	0	0	0
ASV_6026	0	0	0	0	0	0	0	0	0	0	12	30	0	0	0	0	0	0	0	0	0	0	0	0	0	0	0	0	0	0	0	0	0	0	0	0	0	0	0	6	0	0	44	101	12	0	9	142	0
ASV_5676	0	0	0	0	0	0	0	0	0	13	16	0	0	0	0	0	6	18	0	0	0	0	0	0	0	0	0	8	0	0	0	0	0	0	15	0	0	0	0	33	30	26	45	109	16	0	11	46	0
ASV_3506	0	0	0	5	0	0	0	0	0	0	0	0	0	0	0	0	0	7	0	0	0	0	0	0	0	0	0	3	0	0	0	0	0	0	0	0	0	0	0	186	243	226	39	165	13	0	0	0	0
ASV_257	141	30	142	34	11	11	12	0	0	71	42	57	13	119	163	75	5	64	0	3	0	24	7	3	357	385	459	128	117	167	0	12	30	0	70	15	4526	2282	4945	558	978	981	40	32	36	90	10	58	0
ASV_406	22	10	59	57	5	14	0	0	0	20	25	76	5	30	30	27	3	91	2	2	2	6	2	0	20	24	18	53	51	19	3	0	0	0	24	0	1273	698	1291	2146	2744	2335	83	195	43	0	21	100	0
ASV_1155	19	0	13	0	0	0	0	0	0	0	0	0	0	20	17	0	0	0	0	0	0	0	0	0	12	0	0	0	0	0	0	0	0	0	0	0	1326	632	1308	137	277	196	0	0	0	55	0	0	0
ASV_1280	35	0	63	38	0	0	0	0	0	0	0	32	0	27	38	0	0	15	0	0	0	0	0	0	0	17	0	0	0	0	0	0	0	0	39	0	605	331	712	449	603	537	0	0	0	0	0	0	0
ASV_1961	7	0	6	8	0	0	0	0	0	4	0	3	0	0	3	0	2	0	0	0	0	0	0	0	0	0	0	0	0	0	0	0	0	0	0	0	400	199	456	226	301	380	6	0	0	0	9	18	0
ASV_2921	0	0	24	0	0	0	0	0	0	0	0	0	0	8	0	0	0	0	0	0	0	0	0	0	11	0	0	0	0	0	0	0	0	0	0	0	385	227	452	7	46	10	0	0	0	0	0	0	0
ASV_3138	0	0	0	0	0	0	0	0	0	0	0	0	0	0	0	0	0	0	0	0	0	0	0	0	0	0	0	0	0	0	0	0	0	0	0	0	462	223	255	16	47	42	0	0	0	0	0	0	0
ASV_5708	0	0	0	0	0	0	0	0	0	0	0	0	0	0	0	0	0	0	0	0	0	0	0	0	0	0	0	0	0	0	0	0	0	0	0	0	36	21	332	0	0	0	0	0	0	0	0	0	0
ASV_2587	0	0	0	0	15	0	0	0	0	0	0	0	0	0	0	20	11	0	0	0	0	0	0	0	99	72	143	286	273	411	0	0	0	0	0	49	0	0	0	0	0	0	0	0	0	0	0	0	0
ASV_2419	0	0	0	0	0	0	0	0	0	16	0	0	0	0	0	0	0	0	0	0	0	0	0	0	68	72	118	21	34	23	10	0	0	5	0	0	299	177	329	81	129	125	0	0	0	0	8	0	0
ASV_5769	0	0	0	0	0	0	0	0	0	0	0	0	0	0	9	0	0	0	0	0	0	0	0	0	0	0	0	0	0	0	0	0	0	0	0	0	23	31	319	0	0	0	0	0	0	0	0	0	0
ASV_1537	9	0	0	0	0	0	0	0	0	50	102	327	0	0	0	0	0	22	0	0	0	0	0	0	15	0	0	14	0	0	0	0	0	0	0	0	245	159	264	198	272	202	74	225	76	46	164	318	0
ASV_3365	0	0	0	0	0	0	0	0	0	0	0	10	0	0	23	0	0	0	0	0	0	0	0	0	0	0	0	0	0	0	0	0	0	0	0	0	195	126	268	87	124	109	0	0	0	0	0	0	0
ASV_5063	0	0	0	0	0	0	0	0	0	0	0	0	0	0	0	0	0	0	0	0	0	0	0	0	0	0	0	0	0	0	0	0	0	0	0	0	187	115	176	0	0	0	0	0	0	0	0	0	0
ASV_2292	0	0	0	0	0	0	0	0	0	36	35	71	0	0	0	0	0	0	0	0	0	0	0	0	9	0	0	61	53	68	59	111	41	0	47	6	38	32	61	47	208	157	46	110	74	78	48	141	0
ASV_5949	0	0	0	0	0	0	0	0	0	0	0	0	0	0	0	0	0	0	0	0	0	0	0	0	0	0	0	0	0	0	0	0	0	0	0	0	125	68	160	0	11	0	0	0	0	0	0	0	0
ASV_9172	0	0	0	0	0	0	0	0	0	0	0	0	0	0	0	0	0	0	0	0	0	0	0	0	0	0	0	0	0	0	0	0	0	0	0	0	0	0	156	0	0	0	0	0	0	0	0	0	0
ASV_3529	0	0	0	0	0	0	0	0	0	0	0	0	0	0	0	0	0	0	0	0	0	0	0	0	43	0	0	0	0	19	0	0	0	0	0	0	80	0	112	93	191	111	46	121	36	0	0	28	0
ASV_3042	0	0	0	0	2	0	0	0	0	15	17	59	0	0	0	0	0	0	0	0	0	0	0	0	0	0	0	86	38	86	9	0	0	0	0	0	0	0	0	21	172	115	87	177	73	26	33	78	0
ASV_6573	0	0	0	0	0	0	0	0	0	0	0	0	0	0	0	0	0	0	0	0	0	0	0	0	0	0	0	0	0	0	0	0	0	0	0	0	138	65	102	0	0	0	0	0	0	0	0	0	0
ASV_9953	0	0	0	0	0	0	0	0	0	0	0	0	0	0	0	0	0	0	0	0	0	0	0	0	0	0	0	0	0	0	0	0	0	0	0	0	0	0	105	0	0	26	0	0	0	0	0	0	0
ASV_5207	0	0	0	0	0	0	0	0	0	0	0	0	0	0	0	0	0	0	0	0	0	0	0	0	0	0	0	0	0	0	0	0	0	0	0	0	96	0	50	81	130	100	0	0	0	0	0	0	0
ASV_10426	0	0	0	0	0	0	0	0	0	0	4	0	0	0	0	0	0	0	0	0	0	0	0	0	0	0	0	0	0	0	0	0	0	0	0	0	11	0	96	7	0	0	0	0	0	0	0	0	0
ASV_11630	0	0	0	0	0	0	0	0	0	0	0	0	0	0	0	0	0	0	0	0	0	0	0	0	0	0	0	0	0	0	0	0	0	0	0	0	92	0	0	0	0	0	0	0	0	0	0	0	0
ASV_10456	0	0	0	0	0	0	0	0	0	0	0	0	0	0	0	0	0	0	109	0	0	0	0	0	0	0	0	0	0	0	0	0	0	0	0	0	0	0	0	0	0	0	0	0	0	0	8	0	0
ASV_3490	9	0	0	0	0	0	2	0	0	0	0	0	2	3	0	137	68	153	138	0	0	0	0	0	0	0	0	6	0	17	66	187	27	35	7	0	0	0	0	0	0	0	0	0	0	0	0	37	0
ASV_5837	0	0	0	0	0	0	0	0	0	17	0	130	0	0	0	6	0	4	16	0	0	0	0	0	3	0	0	8	0	27	0	0	0	0	0	0	0	0	0	0	0	0	0	22	10	57	0	74	0
ASV_6403	0	0	0	0	0	0	0	0	0	0	0	0	0	0	0	69	36	119	0	0	0	37	40	10	0	0	0	0	0	0	0	3	0	0	6	0	0	0	0	0	0	0	0	0	0	0	0	0	0
ASV_599	8	15	22	30	5	19	0	0	0	0	0	7	5	10	0	1357	916	2693	3	0	6	0	0	0	169	209	11	530	130	793	0	0	7	0	8	6	114	132	22	156	103	246	22	72	0	28	23	11	0
ASV_1158	171	69	317	0	6	25	0	0	0	0	0	0	322	304	342	508	463	710	0	0	0	0	0	0	40	35	54	196	118	235	0	0	0	0	9	16	0	7	14	0	14	19	0	5	0	0	0	0	0
ASV_8080	0	0	7	31	6	0	0	0	0	22	8	0	10	0	8	0	0	0	2	0	4	0	0	10	0	0	0	0	0	0	0	0	0	11	21	6	13	0	19	0	0	0	0	0	0	0	15	8	0
ASV_7324	0	0	0	0	0	0	0	0	0	0	0	0	0	0	0	0	0	0	0	0	0	0	0	0	0	0	0	0	0	0	0	0	0	0	0	0	0	0	0	60	21	115	17	0	32	0	0	0	0
ASV_1812	53	42	8	89	0	0	0	0	0	0	5	0	97	86	0	539	357	727	37	0	0	8	12	0	9	7	0	45	15	66	0	0	9	0	0	0	0	0	0	0	0	0	4	0	7	0	0	0	0
ASV_1470	11	0	21	0	0	0	0	0	0	0	6	0	108	208	291	251	167	207	5	0	0	0	0	0	49	132	149	474	222	465	9	32	5	6	42	69	0	13	0	13	0	6	0	0	0	0	0	0	0
ASV_3035	0	0	0	0	0	0	0	0	0	0	0	0	0	6	0	202	294	317	0	0	0	0	0	0	0	0	22	44	38	57	0	0	3	0	0	0	0	0	0	7	15	9	24	30	28	0	0	0	0
ASV_2683	0	39	88	71	18	132	0	0	0	0	0	0	0	0	0	210	255	234	0	0	0	0	0	0	0	93	78	53	20	23	0	0	0	0	0	0	0	0	0	0	0	0	0	0	0	0	0	0	0
ASV_6087	27	27	41	168	26	52	0	0	0	0	0	0	0	0	8	0	0	0	0	0	0	0	0	0	0	0	0	0	0	0	0	0	0	0	0	0	0	0	0	0	0	0	0	0	0	0	0	0	0
ASV_2944	154	103	303	0	0	41	0	0	0	0	0	15	102	77	104	81	55	77	0	0	0	0	0	0	10	0	0	13	0	0	0	8	0	3	0	2	6	0	0	0	0	0	0	0	0	0	0	0	0
ASV_4025	0	0	0	0	0	0	0	0	0	0	8	0	0	0	0	0	0	0	0	0	0	0	0	0	0	0	0	0	0	0	0	0	0	0	0	0	59	174	189	103	82	84	0	0	0	15	0	0	0
ASV_2696	0	0	0	0	0	0	0	0	0	54	0	41	38	181	158	0	0	0	0	0	0	0	0	0	0	0	0	0	0	0	0	0	0	0	0	0	0	36	0	0	81	0	146	268	189	0	53	61	0
ASV_5663	53	26	70	0	51	0	0	0	0	0	0	0	8	3	3	10	0	13	0	0	0	0	0	0	0	0	0	0	0	0	45	59	17	0	3	22	0	0	0	0	0	0	0	0	0	0	0	10	0
ASV_5703	0	0	0	0	0	0	0	0	0	0	0	0	0	0	22	98	52	171	0	0	0	0	0	0	0	0	0	25	0	21	0	0	0	0	0	0	0	0	0	0	0	0	0	0	0	0	0	0	0
ASV_4075	0	0	0	0	0	0	0	0	0	0	0	0	0	47	47	79	47	55	0	0	0	0	0	0	26	109	138	40	15	42	0	0	0	0	0	0	0	16	0	0	0	0	0	0	14	0	0	24	0
ASV_5495	0	0	6	0	0	0	0	0	0	0	0	0	0	0	0	0	0	0	0	0	0	0	0	0	129	108	108	0	31	12	0	0	0	0	0	0	0	0	0	0	0	0	0	0	20	0	0	0	0
ASV_6417	48	11	75	83	0	0	0	0	0	0	0	0	9	0	0	0	0	0	0	4	0	0	0	0	0	0	0	18	25	46	0	0	0	0	0	0	0	0	0	0	0	0	0	0	0	0	0	0	0
ASV_15108	0	0	0	0	0	46	0	0	0	0	0	0	0	0	0	0	0	0	0	0	0	0	0	0	0	0	0	0	0	0	0	0	0	0	0	0	0	0	0	0	0	0	0	0	0	0	0	0	0
ASV_6304	0	0	0	0	0	0	0	0	0	0	0	0	8	90	65	60	58	47	0	0	0	0	0	0	0	0	0	0	0	0	0	0	0	0	0	0	0	0	0	0	0	0	0	0	0	0	0	0	0
ASV_2126	178	107	310	464	99	652	0	0	0	0	0	0	0	0	15	0	0	0	0	0	0	0	0	0	0	0	0	0	0	0	0	0	0	0	0	0	0	0	0	0	0	0	0	0	0	0	0	0	0
ASV_1104	86	40	111	0	0	0	0	21	0	0	0	0	74	0	86	217	106	285	0	0	0	0	0	0	0	0	0	195	78	319	657	1257	551	0	0	66	0	0	19	0	0	10	0	10	0	0	0	42	0
ASV_552	282	197	452	142	0	49	0	0	0	12	0	0	412	286	510	292	156	294	13	0	0	0	0	0	615	425	586	1073	606	1276	25	55	161	51	41	88	27	56	86	0	49	63	0	0	62	0	0	11	0
ASV_589	306	116	469	20	0	156	0	0	0	163	195	555	135	59	71	261	177	262	226	0	0	0	0	0	17	0	0	215	34	224	313	764	249	298	289	632	20	46	55	0	0	0	119	217	170	157	264	754	0
ASV_3473	0	0	0	0	0	0	0	0	0	0	0	0	0	0	0	0	0	0	0	0	0	0	0	0	0	0	0	0	0	0	0	0	0	0	0	0	268	228	407	0	0	0	0	0	0	0	0	0	0
ASV_3132	180	108	350	166	63	181	0	0	0	0	0	0	0	0	0	0	0	0	0	0	0	0	0	0	0	0	0	0	0	0	0	0	0	0	0	0	0	0	0	0	0	0	0	0	0	0	0	0	0
ASV_3922	42	38	172	207	0	0	0	0	0	0	0	0	89	103	92	0	0	0	0	0	0	0	0	0	0	0	0	0	0	0	0	0	0	0	0	0	0	0	0	0	0	0	0	0	0	0	0	0	0
ASV_3489	0	0	0	0	0	0	0	0	0	0	0	0	0	0	0	0	0	0	0	0	0	0	0	0	0	0	0	0	0	106	0	0	0	0	0	0	181	209	147	83	73	70	0	0	0	0	0	26	0
ASV_15468	0	0	0	0	0	43	0	0	0	0	0	0	0	0	0	0	0	0	0	0	0	0	0	0	0	0	0	0	0	0	0	0	0	0	0	0	0	0	0	0	0	0	0	0	0	0	0	0	0
ASV_6154	0	0	0	0	0	0	0	0	0	0	0	27	0	0	0	0	0	0	0	0	0	0	0	0	0	0	0	0	0	0	0	0	0	0	0	0	46	21	28	55	63	84	0	0	0	0	0	20	0
ASV_461	1833	1103	4352	166	152	483	0	0	0	0	0	52	251	234	507	76	44	185	0	0	14	0	0	0	19	63	89	60	0	0	0	0	0	0	0	0	22	15	217	0	62	27	46	0	0	0	14	21	0
ASV_506	783	552	1575	230	0	0	0	0	0	0	0	0	822	622	891	386	331	397	0	0	0	0	139	0	353	356	542	211	165	183	81	0	0	31	129	34	65	58	163	0	0	0	0	0	0	60	36	0	0
ASV_742	562	349	1334	0	165	107	0	0	0	0	0	0	935	796	1225	277	119	195	0	0	0	0	0	0	65	73	0	0	0	0	0	0	0	0	0	0	44	53	139	0	0	0	0	0	0	0	0	0	0
ASV_553	191	111	518	0	0	0	12	11	0	15	38	0	903	752	1189	200	102	143	32	0	0	0	0	12	531	453	833	355	328	392	62	92	89	63	425	104	41	105	113	36	43	44	0	42	43	0	12	14	0
ASV_1293	811	573	916	20	61	214	0	0	29	0	0	0	160	146	219	31	22	74	0	0	24	0	0	0	16	23	0	38	16	0	0	0	0	0	0	0	11	0	32	0	0	34	39	0	0	0	0	0	0
ASV_1861	566	310	430	29	78	0	0	0	29	0	0	0	0	0	0	152	113	79	0	20	0	0	0	0	0	0	89	55	0	0	0	0	20	0	0	0	0	0	66	47	0	49	0	0	27	0	0	0	0
ASV_17660	0	0	0	0	0	0	0	0	15	0	0	0	0	0	0	0	0	0	0	0	13	0	0	0	0	0	0	0	0	0	0	0	0	0	0	0	0	0	0	0	0	0	0	0	0	0	0	0	0
ASV_2075	261	121	254	0	29	0	0	0	0	0	0	0	415	247	295	125	67	30	0	0	0	0	0	0	12	16	0	0	0	0	0	0	0	0	0	0	0	15	10	0	0	0	0	0	0	0	0	0	0
ASV_1492	0	0	0	0	0	0	0	0	0	0	0	0	301	176	178	201	201	140	0	0	0	0	0	0	356	248	293	162	209	223	0	13	0	0	70	65	0	44	0	0	0	0	0	0	12	0	0	0	0
ASV_2959	367	204	230	185	84	55	0	0	0	0	0	0	0	0	0	0	0	0	0	0	0	0	0	0	0	0	0	0	0	0	0	0	0	0	0	0	0	0	17	0	0	0	0	0	0	0	0	0	0
ASV_2542	317	176	238	60	13	0	0	0	0	0	0	0	233	181	179	17	0	0	0	0	0	0	0	0	0	0	0	0	0	0	0	0	0	0	0	0	0	0	0	0	0	0	0	0	0	0	0	0	0
ASV_3116	0	0	0	0	0	0	0	0	0	0	0	0	279	188	195	172	136	85	0	0	0	0	0	0	0	0	0	0	0	0	0	0	0	0	0	0	0	0	0	0	0	0	0	0	0	0	0	0	0
ASV_7879	13	16	61	0	0	122	0	0	0	0	0	0	0	0	0	0	0	0	0	0	0	0	0	0	0	0	0	0	0	0	0	0	0	0	0	0	0	0	0	0	0	0	0	0	0	0	0	0	0
ASV_13215	0	0	0	0	66	0	0	0	0	0	0	0	0	0	0	0	0	0	0	0	0	0	0	0	0	0	0	0	0	0	0	0	0	0	0	0	0	0	0	0	0	0	0	0	0	0	0	0	0
ASV_2677	215	89	492	45	17	137	0	0	0	0	0	0	66	41	79	61	35	39	0	0	0	0	0	0	0	0	0	0	0	0	0	0	0	0	0	0	0	0	0	0	0	0	0	0	0	0	0	0	0
ASV_238	2139	1425	4764	441	208	441	0	0	0	80	31	138	1431	1194	1653	775	714	915	22	24	0	29	0	14	176	178	176	203	42	51	0	0	0	0	0	0	73	77	361	30	107	26	0	0	0	0	0	48	0
ASV_247	515	359	1454	60	26	79	0	0	0	41	34	13	3087	2500	3759	602	548	507	0	13	0	0	0	0	419	442	1048	473	269	414	16	59	35	80	140	25	96	181	212	33	26	34	0	0	15	0	22	23	0
ASV_177	1616	1307	2753	240	135	401	0	0	34	73	57	40	2369	1885	3082	1229	834	809	17	11	13	0	0	27	651	553	1253	700	568	812	32	34	21	60	136	225	121	176	317	54	93	55	0	0	32	9	33	23	0
ASV_254	3221	1660	1942	548	229	565	14	27	30	25	91	49	2218	1522	1560	826	557	632	34	22	21	0	0	40	124	179	102	167	70	57	23	0	6	23	34	44	133	108	251	31	66	48	14	32	10	0	47	53	0
ASV_425	3071	1346	2138	776	364	627	0	0	0	10	0	21	757	536	551	77	88	149	0	0	0	0	0	0	0	79	0	41	0	0	0	0	0	0	0	0	71	23	202	14	18	0	12	0	0	0	0	0	0
ASV_342	1511	628	2855	287	330	776	0	0	0	0	13	26	655	563	1157	469	415	356	25	26	13	0	0	13	424	417	652	497	324	419	21	20	0	0	67	17	49	80	218	14	50	26	0	17	20	21	0	49	0
ASV_427	177	126	405	86	0	0	0	0	0	33	43	18	100	420	239	157	73	119	0	0	0	0	0	0	1698	1277	2063	1319	686	673	84	55	31	15	98	187	46	115	169	20	86	74	0	0	224	0	0	0	0
ASV_510	1151	718	2477	1046	231	896	0	0	0	0	0	16	183	207	337	123	39	138	8	0	0	0	0	8	165	260	312	252	176	167	0	0	0	0	44	0	0	0	164	0	0	0	0	0	0	0	0	0	0
ASV_339	1307	562	2420	181	162	293	0	0	0	23	39	8	1878	1482	2020	663	696	851	4	0	0	0	0	12	118	115	74	106	20	42	0	0	0	23	26	0	88	103	210	11	53	0	0	0	0	0	11	20	0
ASV_835	52	18	130	0	0	0	0	0	0	10	0	0	1395	1158	1723	340	247	99	0	0	0	0	0	0	84	108	107	64	0	22	0	0	0	0	21	16	48	72	75	0	0	0	0	0	0	0	0	0	0
ASV_1019	191	59	308	73	0	0	0	0	0	0	0	0	913	724	1139	284	185	246	0	0	0	0	0	0	59	64	85	98	39	56	0	0	0	0	0	0	20	46	52	0	0	0	0	0	0	0	0	0	0
ASV_1208	0	0	0	0	11	0	0	0	0	0	0	0	810	666	956	345	280	286	0	0	0	0	0	0	33	68	99	124	0	27	0	0	0	10	0	0	20	18	0	0	0	0	0	0	0	0	0	0	0
ASV_706	257	139	650	183	0	0	0	0	0	0	0	0	741	657	937	141	92	146	9	0	0	0	0	0	249	327	307	509	513	619	0	0	0	0	71	19	20	30	97	0	15	11	0	0	0	0	0	0	0
ASV_932	1021	524	669	101	69	221	0	0	0	9	0	0	790	599	622	88	70	85	0	0	0	22	0	0	33	51	15	38	0	0	0	0	0	0	0	0	40	47	66	0	11	15	0	0	0	0	0	0	0
ASV_2822	0	0	0	0	0	0	0	0	0	0	0	0	0	0	0	197	650	188	0	0	0	0	131	0	0	7	8	20	8	0	0	0	0	0	0	0	0	0	12	0	0	0	0	0	0	0	0	0	0
ASV_2471	301	201	661	0	75	175	0	0	0	0	0	0	0	0	0	0	0	21	0	0	0	0	0	0	0	0	0	0	0	0	0	0	0	0	0	0	0	0	35	0	0	0	0	0	0	0	0	0	0
ASV_2842	209	170	614	178	0	0	0	0	0	0	0	0	0	0	14	0	0	0	0	0	0	0	0	0	0	0	0	7	0	0	0	0	0	0	0	0	0	0	19	0	0	0	0	0	0	0	0	0	0
ASV_3312	489	192	286	0	0	0	0	0	0	0	0	0	0	0	0	0	0	0	0	0	0	0	0	0	0	0	0	0	0	0	0	0	0	0	0	0	0	0	0	0	0	0	0	0	0	0	0	0	0
ASV_1395	0	0	0	0	0	0	0	0	0	0	0	0	176	125	141	132	0	47	0	0	0	0	0	0	361	269	366	450	354	499	63	37	28	0	48	42	0	26	0	0	0	14	0	0	10	0	0	0	0
ASV_7351	0	13	55	8	0	0	5	0	5	0	0	0	0	0	0	0	0	38	5	0	15	0	0	0	0	0	12	27	4	3	5	6	5	0	0	0	0	0	0	0	13	8	4	12	0	0	0	0	0
ASV_2443	329	99	343	0	0	0	0	0	0	0	0	0	229	194	270	0	0	0	0	0	0	0	0	0	0	0	0	0	0	0	0	0	0	0	0	0	0	0	28	0	0	0	0	0	0	0	0	0	0
ASV_2337	175	101	296	0	0	0	0	0	0	0	0	0	168	143	254	81	61	102	0	0	0	0	0	0	0	0	0	0	0	0	0	0	0	0	0	0	75	62	0	65	0	0	0	0	0	0	0	0	0
ASV_3227	70	25	181	0	0	0	0	0	0	0	0	0	187	114	229	60	31	26	0	0	0	0	0	0	0	24	57	0	0	0	0	0	0	0	0	0	0	0	0	0	0	0	0	0	0	0	0	0	0
ASV_4499	196	105	171	40	58	21	0	0	0	0	0	0	0	0	0	0	0	0	0	0	0	0	0	0	0	0	0	0	0	0	0	0	0	0	0	0	0	0	0	0	0	0	0	0	0	0	0	0	0
ASV_24260	0	0	0	0	0	0	0	0	0	0	0	0	0	0	0	0	0	0	0	7	0	0	0	0	0	0	0	0	0	0	0	0	0	0	0	0	0	0	0	0	0	0	0	0	0	0	0	0	0
ASV_8139	45	35	119	0	0	0	0	0	0	0	0	0	0	0	0	0	0	0	0	0	0	0	0	0	0	0	0	0	0	0	0	0	0	0	0	0	0	0	0	0	0	0	0	0	0	0	0	0	0
ASV_6796	0	0	0	0	0	0	0	0	0	0	0	0	75	71	82	23	33	0	0	0	0	0	0	0	0	0	0	0	0	0	0	0	0	0	0	0	0	0	0	0	0	0	0	0	0	0	0	0	0
ASV_8215	39	46	60	0	0	0	0	0	0	0	0	0	27	0	22	0	0	0	0	0	0	0	0	0	0	0	0	0	0	0	0	0	0	0	0	0	0	0	0	0	0	0	0	0	0	0	0	0	0
ASV_15998	0	0	0	0	0	39	0	0	0	0	0	0	0	0	0	0	0	0	0	0	0	0	0	0	0	0	0	0	0	0	0	0	0	0	0	0	0	0	0	0	0	0	0	0	0	0	0	0	0
ASV_16118	0	0	0	0	0	38	0	0	0	0	0	0	0	0	0	0	0	0	0	0	0	0	0	0	0	0	0	0	0	0	0	0	0	0	0	0	0	0	0	0	0	0	0	0	0	0	0	0	0
ASV_8623	0	0	0	0	0	0	0	0	0	0	0	0	49	55	72	0	0	0	0	0	0	0	0	0	0	0	0	0	0	0	0	0	0	0	0	0	0	0	0	0	0	0	0	0	0	0	0	0	0
ASV_5685	56	14	40	0	0	0	0	0	0	0	0	0	0	0	0	29	11	0	0	0	0	0	0	0	68	41	49	15	11	28	0	0	0	29	0	0	0	0	0	0	0	0	0	0	0	0	0	0	0
ASV_260	64	49	134	106	0	23	0	0	0	286	217	710	0	0	33	77	42	234	105	13	21	658	186	39	43	49	83	141	78	120	127	190	142	128	122	286	502	323	535	2252	2374	2801	348	975	636	338	445	1194	0
ASV_184	513	367	1149	346	241	577	0	0	0	125	53	355	963	780	1059	1080	1314	1909	214	20	35	383	304	66	539	417	779	1762	1123	2610	127	136	91	147	92	306	68	98	201	182	259	301	111	189	164	105	103	308	0
ASV_912	0	0	0	0	0	0	0	0	0	0	0	0	158	64	174	1038	1257	1487	0	0	0	0	0	0	0	0	102	353	198	394	0	0	0	0	0	85	0	0	0	0	0	0	0	0	0	0	0	0	0
ASV_941	0	12	25	41	0	0	0	0	0	0	0	0	17	31	52	159	161	164	0	0	0	0	0	0	38	23	79	238	88	171	0	16	0	0	9	0	268	209	318	938	809	1077	0	0	18	0	19	160	0
ASV_1703	0	0	0	0	7	0	0	0	0	10	25	46	0	0	0	0	0	0	0	0	0	243	89	0	0	0	0	0	0	0	0	10	0	651	361	943	0	0	0	0	0	0	0	0	0	0	0	43	0
ASV_1006	750	318	1230	0	52	23	0	0	0	0	0	17	296	229	332	81	38	118	144	0	0	338	27	0	12	24	19	22	0	0	43	100	0	55	132	220	10	0	70	0	18	0	0	0	0	0	0	11	0
ASV_736	0	8	34	22	0	16	0	0	0	107	102	325	0	0	0	0	0	58	0	0	0	0	0	0	0	0	0	17	0	0	0	0	0	0	0	0	61	34	64	886	923	963	360	836	729	208	237	484	0
ASV_1174	18	0	113	43	0	0	0	0	0	0	0	0	84	58	85	432	418	811	0	0	0	0	0	0	85	54	78	304	201	561	0	0	0	0	0	0	82	72	148	69	81	149	0	0	0	0	0	0	0
ASV_2122	0	0	0	0	0	0	0	0	0	23	0	0	0	0	0	0	0	0	0	0	0	0	0	0	0	0	0	0	0	0	0	0	0	0	0	0	488	462	325	204	92	214	0	0	0	22	0	0	0
ASV_2581	0	0	0	0	0	0	0	0	0	0	0	0	0	0	0	0	0	0	0	0	0	0	0	0	0	0	0	16	0	0	0	0	0	0	0	0	0	0	60	471	353	484	0	0	0	0	0	0	0
ASV_1534	63	9	104	15	14	83	0	0	0	0	0	0	250	208	301	209	118	299	0	0	0	0	0	0	26	0	40	246	161	580	0	0	0	0	0	0	11	20	11	0	0	20	0	0	0	0	0	0	0
ASV_1095	331	125	437	115	49	0	0	0	0	25	48	433	18	17	44	218	108	226	244	0	0	0	0	0	0	25	0	46	23	82	28	167	28	0	63	210	0	0	18	0	0	0	42	211	122	161	105	488	0
ASV_1245	0	0	18	0	0	0	0	0	0	145	96	430	0	0	15	76	83	194	62	0	0	0	0	0	184	209	174	96	50	90	32	69	13	0	57	0	0	0	0	0	0	0	53	210	431	262	165	446	0
ASV_3074	0	0	28	0	0	0	0	0	0	0	0	0	0	9	0	0	0	0	0	0	0	0	0	0	0	0	0	0	0	0	0	0	0	0	0	0	246	206	357	76	69	78	0	0	0	0	0	8	0
ASV_2763	0	0	0	0	0	0	0	0	0	0	0	0	0	0	0	0	0	42	0	0	0	0	0	0	96	86	160	244	140	294	43	53	0	0	0	58	0	0	0	0	0	0	0	20	27	0	0	0	0
ASV_2184	0	0	0	0	0	0	0	0	0	110	67	256	0	0	0	13	21	30	0	0	0	0	0	0	8	13	22	53	24	81	0	0	0	0	0	0	0	0	0	36	13	14	88	159	148	140	202	257	0
ASV_5290	123	71	250	0	0	0	0	0	0	0	0	0	0	0	0	0	0	0	0	0	0	0	0	0	0	0	0	0	0	0	0	0	0	0	0	0	0	0	0	0	0	0	0	0	0	0	0	0	0
ASV_6738	0	0	0	0	0	0	0	0	0	0	0	0	0	0	0	99	0	191	0	0	0	0	0	0	0	0	0	0	0	0	0	0	0	0	0	0	0	0	0	0	0	0	0	0	0	0	0	0	0
ASV_5618	0	0	0	0	0	0	0	0	0	0	0	0	0	0	0	0	0	0	0	0	0	0	0	0	79	74	153	32	14	37	0	0	0	0	0	11	0	0	0	0	0	0	0	0	0	0	0	0	0
ASV_3673	0	0	0	0	0	0	0	0	0	0	0	0	75	57	75	54	44	50	0	0	0	0	0	0	28	38	60	80	98	145	0	0	0	0	0	17	0	0	0	0	0	0	0	0	0	0	0	0	0
ASV_9069	0	0	0	0	0	0	0	0	0	0	0	0	0	0	0	0	0	0	0	0	0	0	0	0	0	0	0	0	0	0	0	0	0	0	0	0	29	53	78	0	0	0	0	0	0	0	0	0	0
ASV_6412	0	0	0	0	0	0	0	0	0	0	0	0	0	0	0	0	0	0	0	0	0	0	0	0	0	0	22	38	65	94	0	0	0	0	0	0	0	0	0	13	20	50	0	0	0	0	0	18	0
ASV_180	2118	1489	3929	1156	549	1364	17	7	29	117	117	202	672	574	909	467	476	762	61	47	53	82	23	47	419	425	545	505	260	554	190	256	158	376	296	447	507	499	894	36	109	98	48	73	75	118	142	198	0
ASV_324	526	433	1172	41	87	108	0	0	0	14	13	9	668	519	856	1107	1313	1779	9	0	0	0	0	0	438	430	629	1118	576	1390	37	46	63	17	62	172	60	68	152	59	98	101	0	0	0	0	0	31	0
ASV_905	193	160	361	304	109	230	0	0	0	0	0	0	225	141	244	346	689	895	0	0	0	0	0	0	110	89	167	166	103	344	0	29	0	0	29	70	124	58	73	10	32	44	0	0	0	0	0	0	0
ASV_1130	0	0	0	0	0	19	0	9	0	145	166	311	0	0	0	0	0	0	0	0	11	0	0	0	0	0	0	0	0	0	0	0	0	0	0	0	0	0	0	120	111	109	529	1023	839	117	91	545	0
ASV_1568	31	27	53	11	0	8	0	0	0	0	0	0	288	187	278	402	508	597	0	0	0	0	0	0	37	0	22	65	51	72	0	0	0	0	0	37	0	0	15	0	0	11	0	0	0	0	0	0	0
ASV_3666	0	0	0	0	0	0	0	0	0	0	0	10	0	0	0	0	0	0	0	0	0	0	0	0	0	0	0	0	0	0	0	0	0	0	0	0	235	141	196	80	76	68	0	0	0	0	0	19	0
ASV_8646	0	0	24	0	0	0	0	0	0	27	0	13	0	0	10	0	0	0	0	0	0	5	0	10	0	10	12	0	0	0	0	0	0	0	12	7	8	0	12	0	0	0	0	0	0	0	0	25	0
ASV_9694	0	0	0	88	0	0	0	0	0	0	0	36	0	0	0	0	0	0	0	0	0	0	0	0	0	0	0	0	0	0	0	0	0	0	0	0	0	0	0	0	0	0	0	0	15	0	0	0	0
ASV_3387	0	0	0	0	0	0	0	0	0	0	0	0	0	0	0	0	0	0	0	0	0	0	0	0	15	0	26	64	0	78	0	0	0	0	0	0	46	19	36	60	63	46	69	92	135	41	33	113	0
ASV_2376	0	0	0	0	0	0	0	0	0	0	0	0	140	140	213	15	48	71	0	0	0	0	0	0	0	0	0	42	0	0	0	0	0	0	0	0	92	215	127	146	156	122	0	16	0	0	15	0	0
ASV_12823	0	0	0	72	0	0	0	0	0	0	0	0	0	0	0	0	0	0	0	0	0	0	0	0	0	0	0	0	0	0	0	0	0	0	0	0	0	0	0	0	0	0	0	0	0	0	0	0	0
ASV_822	29	0	116	28	0	0	0	0	0	16	0	0	0	0	49	49	0	0	0	0	0	0	0	0	708	807	1195	1045	473	551	42	124	158	119	38	53	0	46	95	0	0	0	0	0	132	0	0	0	0
ASV_90	675	486	1666	378	179	244	48	27	0	165	262	371	1212	963	1479	2969	2557	4177	494	87	39	451	239	102	457	494	635	1263	660	1527	188	584	143	455	567	1006	1143	902	1519	1424	1361	1672	880	1833	1459	150	155	423	0
ASV_336	0	0	21	0	0	20	28	0	10	601	451	1811	0	0	0	0	0	35	0	12	9	0	0	11	0	14	0	18	0	0	0	0	0	0	0	17	25	16	34	815	763	936	964	2184	1701	516	597	2084	0
ASV_3098	0	0	0	0	0	0	0	0	0	0	0	0	0	0	0	0	0	0	0	0	0	0	0	0	0	0	0	0	0	0	0	0	0	0	0	0	75	53	39	317	243	336	0	0	0	0	0	0	0
ASV_2528	0	0	0	0	0	0	0	0	0	39	0	199	0	0	0	0	0	0	0	0	0	0	0	0	0	0	0	0	0	0	0	0	0	0	0	0	0	0	0	0	0	0	164	395	256	39	0	337	0
ASV_3179	0	0	0	0	0	0	0	0	0	15	0	0	0	0	0	0	0	22	0	0	0	0	0	0	21	71	30	54	0	44	0	0	0	0	0	0	0	0	92	201	186	209	23	48	11	0	0	0	0
ASV_6204	0	0	0	0	0	0	0	0	0	22	0	0	0	0	0	0	0	0	0	0	0	0	0	0	49	20	80	0	0	0	0	0	0	0	0	0	92	75	0	0	0	0	0	0	0	0	0	0	0
ASV_1102	0	0	0	0	0	0	0	0	0	0	0	0	0	0	0	87	21	127	0	0	0	0	0	0	0	0	0	306	169	393	664	1696	772	0	0	0	0	0	0	0	0	0	0	0	0	0	0	0	0
ASV_265	276	215	705	33	76	133	0	0	35	94	30	207	975	715	1186	985	704	1097	19	13	0	0	0	0	594	573	780	1318	772	1726	157	171	159	64	29	152	167	225	238	400	350	456	146	299	283	82	60	150	0
ASV_1391	0	0	48	687	121	342	0	0	0	0	0	0	0	0	0	0	0	0	448	0	0	386	725	17	0	0	0	0	0	0	59	227	69	0	15	50	0	0	0	0	0	0	0	0	0	0	0	0	0
ASV_1461	0	10	43	16	0	0	0	0	0	0	0	0	105	53	130	530	571	917	0	0	0	0	0	0	8	44	43	147	93	198	0	12	0	0	0	0	0	7	17	7	29	24	0	0	0	0	0	0	0
ASV_1067	321	264	812	164	0	342	0	0	0	0	0	0	411	335	495	134	100	207	0	0	0	0	0	0	21	68	56	114	109	217	0	0	0	0	0	29	52	21	93	0	0	0	0	0	0	0	0	0	0
ASV_2811	0	0	0	0	10	0	0	0	0	12	25	40	0	0	0	0	0	25	23	11	16	8	0	23	0	0	0	0	0	0	266	428	177	12	19	11	0	0	0	0	8	23	12	30	0	9	0	42	0
ASV_3788	0	0	0	0	0	0	0	0	0	0	0	0	0	0	0	219	152	412	0	0	0	0	0	0	0	0	0	0	0	0	0	0	0	0	0	0	0	0	0	0	0	0	0	0	0	0	0	0	0
ASV_5788	0	0	0	96	0	124	0	0	0	0	0	0	0	0	0	0	36	124	0	0	0	0	0	0	0	0	0	0	0	0	0	0	0	0	0	0	0	0	0	0	0	0	0	0	0	0	0	0	0
ASV_3228	0	0	0	0	0	0	0	0	0	0	0	0	0	0	0	0	142	270	0	0	0	0	0	0	101	35	114	0	0	0	0	0	0	0	0	0	99	108	53	0	0	0	0	0	0	0	0	82	0
ASV_6644	0	0	0	0	0	0	0	0	0	0	0	0	0	0	0	92	78	128	0	0	0	0	0	0	0	0	0	0	0	0	0	0	0	0	0	0	0	0	0	0	0	0	0	0	0	0	0	0	0
ASV_1751	198	180	357	235	81	241	0	0	14	0	0	27	0	0	32	0	0	90	16	35	0	0	0	0	16	0	64	212	101	227	29	0	51	0	28	16	0	0	0	0	18	36	11	0	0	0	0	23	0
ASV_2005	13	0	58	11	0	0	0	0	0	0	0	0	0	0	0	262	208	214	0	0	0	0	0	0	45	20	80	357	220	383	0	50	0	0	0	0	0	0	12	0	12	22	0	0	0	0	0	0	0
ASV_102	1424	916	3067	1616	764	3360	33	32	43	34	35	38	1849	1327	2239	3222	2555	4515	77	26	50	96	36	113	617	636	792	1573	1047	2009	73	157	73	87	116	748	43	107	333	34	164	193	0	15	16	0	0	45	0
ASV_401	0	0	0	0	0	0	0	0	0	412	330	906	0	55	0	90	0	78	0	0	0	0	0	0	0	55	0	43	0	0	0	0	0	0	0	0	1088	843	1314	882	778	961	253	582	583	390	464	1590	0
ASV_1053	20	6	46	18	13	3	0	0	0	0	8	0	59	0	0	51	0	66	0	0	0	0	0	0	649	368	608	749	415	686	71	88	98	87	32	52	0	44	45	10	7	15	0	0	109	0	0	0	0
ASV_3859	166	28	262	0	0	308	0	0	0	0	0	0	0	0	0	0	0	0	0	0	0	0	0	0	0	0	0	0	0	0	0	0	0	0	0	0	0	0	0	0	0	0	0	0	0	0	0	0	0
ASV_4305	129	65	192	60	0	179	0	0	0	0	0	0	0	0	0	0	0	0	0	0	0	0	0	0	0	0	0	0	0	0	0	0	0	0	0	0	0	0	10	0	0	0	0	0	0	0	0	0	0
ASV_4520	0	0	0	0	0	0	0	0	0	0	0	0	0	27	0	0	0	0	0	0	0	0	0	0	237	133	158	0	0	0	0	0	0	0	0	0	30	0	0	0	0	0	0	0	0	0	0	0	0
ASV_3945	0	8	0	0	0	0	0	0	0	0	8	0	74	0	17	103	169	61	0	0	0	0	0	0	45	0	44	31	55	39	0	0	0	12	0	71	0	0	0	0	0	0	0	0	0	0	0	0	0
ASV_5154	0	0	0	0	0	0	0	0	0	0	0	0	0	0	0	0	8	0	0	0	0	0	0	0	0	0	0	13	0	29	0	0	0	0	0	0	0	0	0	74	90	83	40	105	23	0	0	0	0
ASV_8030	67	39	98	0	0	0	0	0	0	0	0	0	0	0	0	0	0	0	0	0	0	0	0	0	0	0	0	0	0	0	0	0	0	0	0	0	0	0	0	0	0	0	0	0	0	0	0	0	0
ASV_3435	0	0	0	0	0	0	0	0	0	0	0	0	20	6	28	172	173	385	0	0	0	0	0	0	0	0	0	43	13	74	0	0	0	0	0	0	0	0	0	0	0	0	0	0	0	0	0	0	0
ASV_10261	0	0	0	123	0	0	0	0	0	0	0	0	0	0	0	0	0	0	0	0	0	0	0	0	0	0	0	0	0	0	0	0	0	0	0	0	0	0	0	0	0	0	0	0	0	0	0	0	0
ASV_4101	190	92	153	0	19	58	0	0	0	0	0	0	54	39	41	0	0	0	0	0	0	0	0	0	0	0	0	0	0	0	0	0	0	0	0	0	0	0	0	0	0	0	0	0	0	0	11	35	0
ASV_2975	52	31	106	0	0	32	0	0	0	5	0	8	89	69	109	156	37	135	0	0	0	0	0	0	0	24	0	43	22	73	6	34	8	0	0	0	0	0	0	8	0	0	22	42	23	0	0	0	0
ASV_6159	40	0	43	0	0	0	0	0	0	0	0	0	81	79	74	26	0	0	0	0	0	0	0	0	0	0	0	0	0	0	0	0	0	0	0	0	0	0	0	0	0	0	0	0	0	0	0	0	0
ASV_1869	18	5	23	0	21	0	0	0	0	0	0	0	116	149	182	357	144	585	0	0	0	0	0	0	12	0	0	134	92	295	0	0	0	0	0	5	0	0	8	0	0	0	0	0	0	0	0	0	0
ASV_7586	0	0	5	0	0	0	0	0	0	0	0	0	14	13	22	39	19	85	0	0	0	0	0	0	0	0	0	5	0	25	0	0	0	0	0	0	0	0	0	0	0	0	0	0	0	0	0	0	0
ASV_343	237	188	682	197	111	314	133	107	173	620	266	426	338	664	349	147	72	244	167	146	152	306	229	507	168	350	218	291	158	250	254	172	97	485	575	426	506	250	416	0	144	145	182	225	0	303	334	687	0
ASV_276	48	28	93	90	0	16	0	0	0	125	72	265	0	61	75	70	11	129	0	0	0	0	0	0	45	67	18	85	56	25	0	0	0	0	40	35	1671	1469	2102	2856	2054	3259	242	381	253	203	97	249	0
ASV_2375	0	0	0	0	0	0	0	0	0	0	0	0	0	0	0	0	0	0	0	0	0	0	0	0	0	0	0	0	0	0	0	0	0	0	0	0	0	0	0	580	622	357	0	0	0	0	0	0	0
ASV_1651	0	0	0	0	0	0	0	0	0	96	0	173	0	0	0	0	0	0	0	0	0	0	0	0	0	0	0	0	0	0	0	0	0	0	0	0	0	0	0	283	357	466	82	299	244	180	38	312	0
ASV_5557	9	24	93	0	0	217	0	0	0	0	0	0	0	0	0	46	0	13	0	0	0	0	0	0	0	0	0	4	0	0	0	0	0	0	0	0	0	0	0	0	0	0	0	0	0	0	0	0	0
ASV_9058	0	0	41	0	0	0	0	0	8	0	0	28	0	28	0	0	0	0	0	0	0	0	0	0	0	20	0	0	0	0	0	0	0	0	0	0	35	0	0	0	0	0	0	0	0	0	0	0	0
ASV_3455	0	0	0	0	0	0	0	0	0	0	0	8	0	0	0	0	0	0	0	0	0	0	0	0	0	0	0	0	0	0	0	0	0	0	0	0	170	141	205	168	83	133	0	0	0	0	0	0	0
ASV_4051	0	0	0	0	0	0	0	0	0	0	0	0	0	0	0	0	0	0	0	0	0	0	0	0	0	0	0	0	0	0	0	0	0	0	0	0	125	127	199	0	116	136	0	0	0	0	0	0	0
ASV_3763	0	0	0	0	0	0	0	0	0	0	0	14	0	0	0	0	0	0	0	0	0	0	0	0	0	0	0	0	0	0	0	0	0	0	0	0	118	149	174	69	0	57	15	76	29	38	0	52	0
ASV_6656	0	0	0	0	0	0	0	0	0	0	0	0	30	0	0	0	0	0	0	0	0	0	0	0	0	0	0	147	0	120	0	0	0	0	0	0	0	0	0	0	0	0	0	0	0	0	0	0	0
ASV_36	249	143	450	349	35	208	61	46	59	929	627	2396	0	217	292	552	115	697	29	90	98	42	73	58	214	403	203	490	179	469	72	77	38	33	196	115	5937	4332	8829	7410	5443	7786	4120	7947	5678	1185	893	3842	0
ASV_1311	0	0	0	0	0	0	0	0	0	0	0	0	369	233	393	347	380	1106	0	0	0	0	0	0	0	0	0	185	0	246	0	74	0	0	0	92	0	0	0	0	0	0	0	0	0	0	0	0	0
ASV_3991	0	0	0	0	0	0	0	0	0	0	0	0	0	0	0	0	0	0	0	0	0	0	0	0	0	0	0	0	0	0	0	0	0	0	0	0	151	255	257	0	0	38	0	0	0	11	0	12	0
ASV_11072	0	0	0	0	0	0	0	0	0	0	0	0	0	0	0	0	0	0	0	0	0	0	0	0	0	0	103	0	0	0	0	0	0	0	0	0	0	0	0	0	0	0	0	0	0	0	0	0	0
ASV_58	137	0	220	87	32	124	109	66	97	2045	1103	4645	0	188	67	485	285	984	115	127	156	150	86	149	112	185	369	507	82	604	131	122	33	136	265	196	408	357	577	556	606	595	5110	9710	7005	3144	2510	11776	0
ASV_469	40	20	45	285	94	328	23	15	0	0	0	0	46	60	43	123	52	77	1123	22	14	317	153	15	0	0	0	234	44	327	1013	3653	717	381	269	421	0	0	0	0	0	0	0	19	0	0	0	24	0
ASV_194	374	430	1834	173	70	165	0	0	0	69	46	51	2340	2905	3179	2628	1627	3183	12	0	11	0	0	17	139	220	205	310	105	242	0	0	0	47	52	57	76	122	179	39	76	55	0	0	12	7	37	49	0
ASV_160	84	28	209	128	21	142	30	20	61	35	21	109	292	385	413	1653	246	3614	140	74	90	69	0	0	826	960	559	906	296	1387	175	519	137	96	28	68	25	108	96	228	249	564	1735	4557	2572	0	0	150	0
ASV_192	0	37	154	56	47	86	0	0	0	177	0	278	356	472	689	2077	1366	3153	0	0	0	0	0	0	81	64	115	846	183	659	107	198	0	35	0	263	0	0	73	1450	1656	1111	1088	2050	1303	146	187	815	0
ASV_590	0	0	34	25	0	0	0	0	0	94	45	235	0	0	0	0	0	40	0	0	0	0	0	0	0	0	0	0	0	0	0	0	0	0	0	0	0	0	0	829	1233	2349	430	1352	793	149	24	371	0
ASV_157	139	144	400	250	104	475	26	13	18	517	265	809	395	746	727	963	458	1539	703	101	19	438	133	85	113	222	191	1112	320	980	544	1393	227	231	331	498	158	132	270	468	517	422	1109	1932	1107	578	483	1623	0
ASV_819	0	0	0	0	0	0	0	0	0	48	16	0	0	0	53	0	0	0	0	0	0	0	0	0	0	0	0	0	0	0	0	0	0	0	0	0	1287	1208	1722	423	244	559	58	165	75	29	0	0	0
ASV_226	193	137	372	122	55	218	0	0	0	0	89	84	145	247	352	1376	1055	1974	73	0	0	0	0	0	655	1125	1330	1315	554	1759	89	124	51	120	128	552	571	773	882	589	424	520	0	223	164	0	0	56	0
ASV_399	25	0	86	0	57	0	0	0	0	258	197	672	193	274	444	1009	262	1895	25	0	0	0	0	0	0	50	0	982	355	1859	48	211	33	24	55	119	0	0	49	0	25	102	233	396	416	457	290	629	0
ASV_725	112	101	270	145	38	159	0	0	0	12	0	20	438	444	389	797	521	1878	6	0	0	0	0	0	86	149	121	223	108	372	0	5	0	0	0	11	10	22	43	5	33	41	5	0	0	0	6	0	0
ASV_489	0	0	68	0	0	0	0	0	0	0	0	0	0	0	0	698	626	1267	0	0	0	0	0	0	43	143	184	307	0	253	0	0	0	0	0	0	0	0	0	1426	1220	1354	420	805	511	0	0	230	0
ASV_854	0	0	0	0	0	0	34	19	0	0	0	0	0	0	0	0	0	214	0	0	0	0	0	0	0	0	0	0	0	0	0	0	0	0	0	0	0	0	0	248	421	869	732	1744	1339	0	0	0	0
ASV_4302	0	0	0	0	0	0	0	15	0	98	0	35	0	0	0	0	0	0	0	21	53	0	25	46	0	0	0	0	0	0	0	0	0	0	0	0	0	0	0	0	0	0	0	117	0	67	32	126	0
ASV_864	10	0	38	0	0	0	0	0	0	69	49	229	0	37	35	0	0	11	0	0	0	0	0	0	11	12	0	0	0	0	0	0	0	0	0	15	972	523	793	388	271	272	200	519	306	156	110	542	0
ASV_1606	10	0	17	0	0	0	0	0	0	0	0	0	0	0	0	0	0	0	0	0	0	0	0	0	0	16	0	0	0	0	0	0	0	0	0	0	622	541	850	178	135	186	0	0	11	0	0	65	0
ASV_1686	0	0	0	14	0	0	0	0	0	0	0	0	0	0	0	0	0	0	0	0	0	0	0	0	0	0	0	0	0	0	0	0	0	0	0	0	244	317	354	843	268	419	0	0	0	0	0	11	0
ASV_1557	0	0	33	0	0	0	0	0	0	0	0	0	0	0	36	0	0	0	0	0	0	0	0	0	0	0	0	0	0	0	0	0	0	0	0	0	397	521	743	484	243	264	0	0	0	0	0	0	0
ASV_916	0	0	40	18	0	27	0	0	0	67	26	161	26	64	80	622	185	873	0	0	0	0	0	0	95	133	91	654	287	849	0	0	0	0	0	41	0	0	22	77	113	178	28	110	78	100	66	171	0
ASV_1934	0	0	0	0	0	0	0	0	0	0	0	26	0	0	0	0	0	38	0	0	0	0	0	0	0	0	0	0	0	0	0	0	0	0	0	0	0	0	0	606	710	685	0	0	0	0	0	0	0
ASV_2061	0	0	0	0	0	0	0	0	0	0	0	0	0	0	0	0	0	0	0	0	0	0	0	0	0	0	0	0	0	0	0	0	0	0	0	0	347	287	665	255	149	196	0	0	0	0	0	11	0
ASV_1173	184	170	185	31	22	202	0	0	0	0	0	0	421	663	476	363	169	254	0	0	0	0	0	4	64	94	60	203	37	180	0	7	5	4	11	0	27	35	45	4	0	14	0	0	12	0	0	0	0
ASV_1504	25	0	53	0	0	0	0	0	0	20	0	0	367	515	652	253	226	610	0	0	0	0	0	0	0	14	11	20	0	39	0	0	0	0	0	0	16	10	30	0	0	0	0	0	0	0	0	0	0
ASV_1354	171	283	743	126	0	192	0	0	0	0	0	0	0	158	173	285	143	323	253	0	0	0	0	0	0	0	0	0	0	0	51	378	35	0	0	0	0	0	0	0	0	0	0	0	0	0	0	0	0
ASV_2217	0	0	0	0	0	0	0	0	0	0	0	0	133	151	194	294	133	716	0	0	0	0	0	0	0	0	0	40	0	46	0	0	0	0	0	0	0	0	0	0	0	0	0	0	0	0	0	0	0
ASV_1859	0	5	40	0	0	0	0	0	0	0	0	0	126	167	209	407	345	704	0	0	0	59	0	0	0	11	13	37	0	0	0	0	0	0	0	0	0	11	11	0	14	0	0	0	0	0	0	0	0
ASV_1735	0	0	0	0	0	0	0	0	0	0	0	0	0	0	0	354	444	698	0	0	0	0	0	0	74	116	185	97	0	159	0	0	0	0	0	0	0	0	0	0	0	0	0	95	162	0	0	0	0
ASV_2221	250	189	591	312	29	34	0	0	0	0	0	7	28	47	65	22	11	56	0	0	0	10	0	0	0	8	0	7	0	9	0	0	0	0	0	5	0	0	21	0	0	0	0	0	0	0	0	0	0
ASV_6174	0	0	32	0	0	19	0	0	13	23	0	0	0	44	0	0	0	0	0	0	0	37	0	29	0	0	0	0	0	0	0	0	0	18	19	0	0	0	20	0	0	0	0	0	0	0	42	45	0
ASV_2073	13	20	62	0	7	15	11	0	0	28	0	10	12	36	21	14	0	0	52	0	0	0	8	30	49	57	219	310	95	556	34	60	9	16	46	23	17	0	31	7	0	22	0	0	0	0	0	10	0
ASV_2097	0	0	0	0	0	0	0	0	0	161	92	465	0	0	0	12	0	0	0	0	0	0	0	0	0	0	0	61	12	100	0	0	0	0	0	0	0	0	0	0	0	0	0	84	59	214	149	447	0
ASV_3495	0	0	0	0	0	0	0	0	0	0	0	0	0	0	11	0	0	0	0	0	0	0	0	0	0	0	0	0	0	0	0	0	0	0	0	0	250	275	356	0	0	0	0	0	0	0	0	0	0
ASV_2778	0	0	0	0	0	0	0	0	0	0	0	0	27	21	36	206	245	432	0	0	0	0	0	0	32	19	29	64	27	89	0	17	0	0	0	7	0	0	0	0	0	0	0	0	0	0	0	0	0
ASV_3113	0	0	0	0	0	0	0	0	0	0	0	13	0	0	0	0	0	0	0	0	0	0	0	0	0	0	0	34	0	32	0	0	0	0	0	0	0	0	0	0	0	0	100	520	358	0	0	0	0
ASV_2138	0	0	0	0	0	0	0	0	0	0	0	0	0	0	0	0	0	0	0	0	0	0	0	0	59	56	86	57	0	0	0	0	0	0	0	0	326	132	95	330	266	205	0	25	50	0	0	119	0
ASV_2899	0	0	0	0	0	0	0	0	0	0	0	18	79	69	91	182	157	373	0	0	0	0	0	0	0	27	0	65	31	59	0	0	0	0	0	30	0	0	0	0	0	0	0	0	0	0	0	0	0
ASV_4254	0	0	26	48	0	146	0	0	0	0	0	0	36	70	193	54	40	31	0	0	0	0	0	0	5	0	0	0	0	0	0	0	0	0	0	0	0	0	0	0	0	0	0	0	0	0	0	0	0
ASV_12384	0	0	0	0	0	0	0	0	0	21	0	0	0	22	0	0	0	0	0	0	0	0	0	16	0	0	0	0	0	0	0	0	0	0	19	0	0	0	0	0	0	0	0	0	0	0	0	0	0
ASV_7251	0	0	0	0	0	0	0	0	0	0	0	0	0	0	0	0	0	0	0	0	0	0	0	0	0	0	0	0	0	251	0	0	0	0	0	0	0	0	0	0	0	0	0	0	0	0	0	0	0
ASV_13090	0	0	0	68	0	0	0	0	0	0	0	0	0	0	0	0	0	0	0	0	0	0	0	0	0	0	0	0	0	0	0	0	0	0	0	0	0	0	0	0	0	0	0	0	0	0	0	0	0
ASV_9673	0	0	0	0	0	0	0	0	0	0	0	0	0	0	0	0	0	0	0	0	0	0	0	0	0	0	0	140	0	0	0	0	0	0	0	0	0	0	0	0	0	0	0	0	0	0	0	0	0
ASV_6008	0	0	0	0	0	0	0	0	0	0	0	0	0	0	0	0	0	0	0	0	0	0	0	0	0	0	0	0	0	0	0	0	0	0	0	0	0	0	0	0	0	0	36	150	117	0	0	55	0
ASV_9340	0	0	0	0	0	0	0	0	0	0	0	0	0	0	0	0	0	0	0	0	0	0	0	0	0	0	0	0	0	0	0	0	0	0	0	0	0	0	91	0	59	0	0	0	0	0	0	0	0
ASV_7924	0	0	0	0	0	0	0	0	0	0	0	0	0	0	0	16	24	27	0	0	0	0	0	0	7	0	0	22	28	85	0	0	0	0	0	0	0	0	0	0	0	0	0	0	0	0	0	0	0
ASV_12277	0	0	0	0	0	0	0	0	0	0	0	0	0	0	0	0	0	80	0	0	0	0	0	0	0	0	0	0	0	0	0	0	0	0	0	0	0	0	0	0	0	0	0	0	0	0	0	0	0
ASV_6584	0	0	0	0	0	0	0	0	0	0	0	0	0	0	0	0	0	0	0	0	0	0	111	0	0	0	0	0	0	0	0	0	0	147	32	14	0	0	0	0	0	0	0	0	0	0	0	0	0
ASV_509	18	0	0	0	0	0	0	0	12	1061	1297	1254	0	37	13	19	0	0	0	0	13	0	0	0	12	11	0	46	55	55	271	199	91	0	0	0	13	0	0	0	0	0	439	377	218	1087	1281	1242	0
ASV_1198	0	0	18	18	0	11	0	0	0	43	107	21	0	0	0	0	14	41	0	0	0	0	0	0	0	0	0	26	10	0	0	0	0	0	0	0	109	37	126	792	1066	594	165	281	128	12	114	72	0
ASV_3557	58	0	0	125	0	211	0	0	0	0	0	0	0	0	0	0	0	0	81	0	0	0	0	0	0	0	0	0	0	0	175	109	51	56	0	0	0	0	0	0	0	0	0	0	0	0	0	0	0
ASV_5580	72	49	76	0	0	207	0	0	0	0	0	0	0	0	0	0	0	0	0	0	0	0	0	0	0	0	0	0	0	0	0	0	0	0	0	0	0	0	0	0	0	0	0	0	0	0	0	0	0
ASV_1367	143	106	294	0	86	0	0	0	0	29	30	52	162	183	146	113	48	82	0	17	0	83	38	0	0	9	18	86	39	62	0	0	0	0	35	24	0	0	45	37	38	58	344	453	227	103	0	64	0
ASV_2880	154	35	352	0	0	124	0	0	0	0	0	0	167	149	209	0	0	0	0	0	0	0	0	0	0	0	0	0	0	0	0	0	0	0	0	0	0	0	0	0	0	0	0	0	0	0	0	0	0
ASV_10060	0	23	22	9	0	0	0	0	0	0	0	0	0	0	0	0	0	23	13	15	0	0	0	0	0	0	0	0	14	0	0	0	0	0	0	0	0	0	0	0	0	9	0	0	0	0	0	0	0
ASV_3287	0	0	0	0	0	0	0	0	0	0	0	0	0	0	0	0	0	0	221	0	0	0	0	0	0	0	0	0	0	0	57	19	23	231	239	186	0	0	0	0	0	0	0	0	0	0	0	0	0
ASV_4944	115	77	228	0	0	27	0	0	0	0	0	0	0	0	0	0	6	0	0	0	0	0	0	0	20	8	18	0	0	0	0	0	0	0	0	0	0	0	0	0	0	0	0	0	0	0	0	0	0
ASV_2911	0	0	0	0	0	0	0	0	0	108	148	40	0	0	0	0	0	0	0	0	0	0	0	0	0	0	0	0	0	0	0	0	0	134	0	37	0	0	0	30	10	0	160	237	132	67	73	0	0
ASV_5516	0	0	0	0	0	0	0	0	0	0	0	0	0	0	0	0	0	0	0	0	0	174	0	0	0	0	0	0	0	0	64	55	0	0	118	0	0	0	0	0	0	0	0	0	0	0	0	0	0
ASV_17848	0	0	0	0	0	0	0	0	4	0	0	0	0	0	0	0	0	23	0	0	0	0	0	0	0	0	0	0	0	0	0	0	0	0	0	0	0	0	0	0	0	0	0	0	0	0	0	0	0
ASV_3918	0	0	0	0	0	0	0	0	0	0	0	0	0	0	0	156	116	68	0	0	0	0	0	0	70	82	78	45	41	41	0	0	0	0	0	0	0	0	0	0	19	0	28	0	0	0	0	0	0
ASV_10028	0	0	0	0	0	0	0	0	0	0	0	0	0	0	0	0	0	0	129	0	0	0	0	0	0	0	0	0	0	0	0	0	0	0	0	0	0	0	0	0	0	0	0	0	0	0	0	0	0
ASV_6522	0	0	0	0	0	0	0	0	0	0	4	0	0	0	0	14	8	0	0	0	0	0	0	0	0	0	0	0	0	0	98	53	4	89	39	0	0	0	0	0	0	0	0	0	0	0	0	0	0
ASV_5259	86	44	95	0	0	14	0	0	0	20	0	0	0	11	0	0	0	0	0	0	0	0	0	0	7	0	0	66	38	67	0	0	0	0	0	0	0	0	0	0	0	0	0	0	0	0	0	0	0
ASV_8389	51	33	103	0	0	0	0	0	0	0	0	0	0	0	0	0	0	0	0	0	0	0	0	0	0	0	0	0	0	0	0	0	0	0	0	0	0	0	0	0	0	0	0	0	0	0	0	0	0
ASV_23	156	70	166	302	200	130	244	104	128	5922	6318	6245	163	377	193	182	100	139	10897	216	270	4855	4675	322	133	138	75	347	361	317	11615	9000	5224	12362	14757	5842	290	185	185	58	118	228	795	818	642	4617	6699	6415	0
ASV_74	141	27	148	0	78	88	94	56	50	3065	1367	2834	45	107	83	124	35	87	3534	113	100	3772	3488	110	78	40	17	174	134	203	1245	1003	572	1124	1685	736	113	62	125	17	0	47	1991	2276	1874	4942	3058	6083	0
ASV_165	22	0	36	44	15	23	21	40	42	2131	844	2456	11	50	17	46	0	0	896	56	36	264	199	76	12	26	0	26	35	11	451	401	171	662	731	581	28	0	54	0	21	32	1217	1605	1287	2878	2190	4073	0
ASV_300	0	0	46	0	0	41	41	0	0	169	0	122	0	0	0	181	90	108	0	51	41	52	0	10	138	431	246	95	53	40	52	0	0	0	47	0	1011	740	1268	458	918	402	2023	4260	1200	200	157	406	0
ASV_170	120	91	167	105	103	146	0	0	0	149	195	0	144	255	189	800	1932	902	39	0	33	108	0	0	1464	1218	884	1027	1161	1192	97	0	105	207	191	194	2934	2231	1010	1161	1297	704	259	291	135	0	112	100	0
ASV_556	49	19	90	0	0	0	0	0	0	52	16	0	0	37	72	43	0	18	0	0	0	0	0	0	26	91	0	18	0	0	0	0	0	0	20	0	1728	1545	2453	539	746	437	116	137	114	0	0	55	0
ASV_2701	34	25	56	19	0	19	0	21	55	57	25	0	75	65	0	0	0	0	0	21	0	56	64	87	28	59	0	0	17	0	60	0	0	78	52	57	49	24	0	0	0	0	25	0	0	49	73	52	0
ASV_358	26	0	47	0	0	0	0	0	0	125	116	106	0	38	105	39	0	37	0	15	0	0	0	0	51	119	52	22	0	0	0	0	0	0	0	0	1298	1685	1971	1362	1386	1016	1035	1116	734	112	102	181	0
ASV_526	118	85	69	0	0	0	0	0	0	0	109	0	0	80	114	0	0	0	0	0	0	0	0	0	1123	1841	1819	0	0	0	0	0	0	0	0	29	429	527	707	160	230	266	293	551	228	0	0	0	0
ASV_353	0	0	0	0	0	0	0	0	0	405	568	529	0	94	0	181	271	231	0	0	23	0	84	53	481	486	299	354	299	322	176	89	0	190	148	213	1631	1302	649	278	360	251	520	490	509	482	566	534	0
ASV_770	0	0	0	0	0	28	0	0	16	0	0	0	0	0	0	0	0	0	0	64	0	0	0	0	0	0	0	0	0	0	120	35	38	0	0	0	0	0	0	67	0	0	1853	2269	1763	0	0	0	0
ASV_488	0	0	0	0	0	0	19	0	0	1415	559	881	0	19	0	0	0	0	6	9	7	15	9	0	8	0	0	0	0	0	13	0	0	9	29	25	0	0	0	0	0	0	930	968	857	1543	679	1572	0
ASV_501	0	20	60	9	11	47	23	0	30	86	56	66	0	0	0	0	0	30	0	25	30	129	0	0	144	172	169	53	0	0	18	0	0	0	0	0	73	103	92	833	1237	730	1572	2152	1250	48	52	22	0
ASV_513	132	0	176	0	0	0	0	0	0	184	85	242	923	1244	1323	858	506	656	0	0	0	0	0	0	172	260	208	358	218	364	0	0	22	81	70	74	0	42	28	0	21	0	50	69	97	178	162	262	0
ASV_237	711	448	844	389	215	513	25	25	0	541	282	508	695	655	768	1155	1162	840	141	33	38	43	78	0	94	125	100	397	207	350	673	981	330	112	111	96	48	55	117	65	96	71	588	679	587	847	550	661	0
ASV_1065	247	160	271	841	215	472	0	0	0	0	0	0	88	73	66	131	101	99	150	22	0	0	54	14	0	0	0	138	84	134	287	325	127	63	126	69	0	0	19	0	0	0	0	0	0	0	0	0	0
ASV_1134	0	0	0	0	0	0	16	0	0	0	0	0	0	0	0	0	0	0	0	0	0	0	0	0	0	0	0	0	0	0	0	0	0	0	0	0	0	0	0	60	79	49	1098	1317	1513	0	0	0	0
ASV_944	21	0	25	0	0	10	0	0	0	52	41	94	0	38	23	0	0	0	0	0	0	0	0	0	12	40	0	0	0	0	0	0	0	0	14	0	916	906	1249	230	211	179	386	339	198	69	57	21	0
ASV_1114	0	0	0	0	0	0	0	0	0	0	0	0	0	14	0	0	0	0	0	0	0	0	0	0	0	0	0	0	0	0	0	0	0	0	0	0	871	811	1249	357	545	347	0	0	0	0	0	0	0
ASV_379	31	46	80	0	0	0	0	0	0	143	152	129	121	143	67	271	440	296	0	0	0	0	0	0	229	73	62	599	732	677	122	101	0	0	148	126	1279	1030	410	1079	1357	664	531	646	519	0	0	0	0
ASV_959	0	0	44	23	27	0	0	0	0	0	0	0	0	0	0	0	0	0	0	0	0	0	0	0	0	0	0	0	0	0	0	0	0	0	0	0	395	288	517	1328	1417	957	0	0	0	0	0	0	0
ASV_848	0	0	0	0	0	0	0	0	0	92	63	130	0	0	0	108	50	91	100	0	14	0	0	0	0	0	0	56	0	46	0	0	0	0	0	0	0	0	0	251	351	221	1167	1615	916	159	73	142	0
ASV_1121	774	205	1255	543	103	140	0	0	0	0	0	0	92	101	134	31	0	31	0	13	0	220	0	0	0	18	0	21	0	0	47	43	0	39	127	95	16	0	65	0	38	18	0	0	0	0	0	0	0
ASV_1347	0	0	0	28	0	0	0	11	0	32	14	0	0	0	0	0	0	13	130	11	0	398	836	0	0	0	0	24	8	0	106	115	69	532	616	305	0	0	0	0	10	11	16	30	0	7	0	7	0
ASV_6077	9	0	0	0	0	0	34	0	0	28	42	51	0	12	0	0	0	0	0	0	0	18	0	12	0	0	0	0	0	0	0	0	0	33	33	0	0	20	0	0	0	0	0	0	0	0	58	0	0
ASV_602	17	0	31	27	8	0	0	0	0	70	0	0	14	43	48	253	253	205	0	9	0	0	0	3	385	362	383	358	596	397	27	23	36	9	129	56	675	622	668	582	979	396	98	34	0	29	35	0	0
ASV_1699	10	0	19	0	0	0	0	0	7	0	0	0	0	0	0	0	0	0	0	0	0	252	173	42	0	0	0	0	0	0	102	47	31	816	561	380	0	0	0	0	0	0	0	0	0	0	0	0	0
ASV_1798	0	0	0	0	0	0	0	0	0	0	0	0	0	0	0	498	716	516	0	0	0	0	0	0	26	68	102	117	88	92	0	0	0	0	0	14	0	0	0	0	0	0	0	0	0	0	0	0	0
ASV_507	39	0	67	20	15	18	0	0	0	372	176	229	41	67	72	272	161	284	719	30	13	12	52	0	0	0	0	335	228	407	486	565	110	104	277	96	191	53	237	116	220	175	429	631	439	647	265	494	0
ASV_4605	0	0	0	0	0	0	0	0	0	0	0	0	0	0	0	0	0	0	85	0	0	136	200	45	0	0	0	0	0	0	0	0	0	45	0	54	0	0	0	0	0	0	0	0	0	0	0	0	0
ASV_844	0	0	0	0	0	0	0	0	0	106	113	196	0	16	0	32	17	32	0	0	0	0	0	0	35	97	68	78	52	64	0	0	0	0	0	0	593	373	466	388	619	470	394	471	235	276	149	338	0
ASV_987	20	20	104	74	0	0	0	0	0	462	217	518	80	65	72	138	164	202	0	0	0	0	0	12	0	0	97	98	23	103	177	142	51	0	11	37	0	0	0	0	0	0	116	131	49	551	421	672	0
ASV_890	10	0	13	0	0	14	0	0	0	149	177	113	98	92	110	219	184	133	0	0	0	0	0	0	75	132	145	84	97	88	47	8	7	0	60	0	240	184	209	204	299	137	712	571	264	112	309	138	0
ASV_1739	0	0	0	0	0	0	0	0	0	0	0	0	162	301	323	615	271	270	0	0	0	0	0	0	42	66	73	81	30	82	0	0	0	0	13	16	0	0	28	0	0	0	0	0	0	0	0	0	0
ASV_2242	0	0	0	0	0	0	0	0	0	0	0	0	523	440	531	25	0	0	0	0	0	0	95	32	0	0	0	0	0	0	0	0	0	9	11	0	0	0	20	0	0	0	0	0	0	0	0	0	0
ASV_865	116	134	168	62	0	0	0	0	0	354	352	443	346	354	419	0	95	0	0	0	0	0	0	0	0	0	0	156	61	148	210	233	88	0	72	19	23	0	0	0	0	0	113	205	0	382	553	437	0
ASV_1453	0	0	0	0	0	0	0	0	0	0	0	46	24	0	28	253	140	279	377	0	0	152	74	0	0	0	0	42	0	101	431	439	223	144	143	0	0	0	0	0	0	0	0	0	0	34	0	82	0
ASV_9095	0	0	0	0	0	0	0	0	0	62	0	0	0	0	0	0	0	0	0	25	0	0	0	0	0	0	0	0	0	0	0	0	0	0	0	0	0	0	0	0	0	0	44	0	0	0	0	28	0
ASV_3731	0	0	0	0	0	0	0	0	0	0	0	0	0	0	0	0	0	0	0	0	0	0	0	0	0	0	0	0	0	0	0	0	0	0	0	0	291	404	42	20	27	0	0	0	0	17	0	0	0
ASV_3255	145	146	143	257	72	83	0	0	0	0	0	0	0	0	0	0	0	8	68	0	0	0	0	0	0	0	0	0	0	0	24	34	10	0	0	0	0	0	0	0	0	0	0	0	0	0	0	0	0
ASV_1238	0	0	14	0	0	0	0	0	0	19	52	29	21	21	35	97	176	105	0	0	0	0	0	0	295	204	404	507	407	417	125	60	71	81	110	22	0	0	0	28	14	13	80	133	120	0	17	0	0
ASV_1773	0	0	0	0	0	0	0	0	0	0	0	53	0	0	0	0	0	0	0	0	0	0	0	0	0	0	0	0	0	0	0	0	0	0	0	0	0	0	0	199	206	152	501	535	442	85	0	107	0
ASV_2263	0	0	0	0	0	0	0	0	0	0	37	51	0	0	0	0	0	0	0	0	5	0	0	0	0	0	0	0	0	0	0	0	0	0	0	0	0	0	0	0	0	0	456	508	343	80	38	137	0
ASV_2173	0	0	0	0	0	0	0	0	0	149	123	278	0	0	0	0	0	0	0	0	17	0	0	0	0	0	0	0	0	0	0	0	0	0	0	0	0	0	0	0	0	0	225	342	118	115	175	226	0
ASV_6855	0	0	0	56	22	0	0	0	0	17	0	0	0	0	0	0	0	0	31	0	17	0	0	0	0	0	0	0	18	0	43	0	0	0	0	0	0	0	0	0	0	39	9	28	0	0	0	0	0
ASV_2807	4	0	7	17	17	18	0	0	0	0	0	0	0	0	0	111	353	347	200	0	0	65	0	0	0	0	0	15	0	5	25	32	4	0	0	4	0	0	0	3	4	0	0	0	0	0	0	0	0
ASV_2565	0	0	10	0	0	0	0	0	0	0	0	0	100	86	115	181	347	266	0	0	0	0	0	0	18	0	16	101	74	81	0	0	0	0	0	0	0	0	0	0	0	0	0	0	0	0	0	0	0
ASV_3130	0	0	0	0	0	0	0	0	0	0	9	0	0	0	0	0	0	0	0	0	0	0	0	0	0	0	0	0	0	0	0	0	0	0	0	0	0	0	0	329	410	199	33	47	0	0	0	23	0
ASV_3594	0	0	0	0	0	0	0	0	0	0	0	0	0	0	0	0	0	0	0	0	0	0	0	0	0	0	0	0	0	0	0	0	0	0	0	0	0	0	0	0	0	0	408	271	174	0	0	0	0
ASV_2113	0	0	0	0	0	0	0	0	0	52	27	0	0	0	0	0	0	0	0	0	0	0	0	0	80	73	43	81	114	88	0	0	0	40	0	0	279	262	75	200	295	119	12	0	0	0	0	0	0
ASV_1791	0	0	0	0	0	0	0	0	0	90	54	15	0	0	0	0	0	0	132	0	0	275	243	0	0	0	0	0	0	0	115	190	84	260	330	158	0	0	0	0	0	0	47	0	35	64	86	68	0
ASV_2064	0	0	0	0	0	0	0	0	0	123	37	39	0	0	0	170	191	308	0	0	0	0	0	0	84	125	138	110	0	95	0	0	0	0	0	0	0	0	0	0	0	0	105	130	97	156	0	0	0
ASV_2175	0	0	0	0	0	0	0	0	0	0	0	0	0	0	0	78	119	119	0	0	0	0	0	0	0	0	0	0	0	0	0	0	0	0	0	0	0	0	0	166	216	0	289	360	271	0	0	147	0
ASV_4222	0	0	0	0	0	0	0	0	0	0	0	0	0	0	0	0	0	0	0	0	0	0	0	0	0	0	0	0	0	0	0	0	0	0	0	0	224	230	104	20	81	0	0	0	0	0	0	0	0
ASV_7734	0	0	0	0	0	0	0	0	0	0	0	0	0	0	0	0	0	0	0	0	0	0	219	0	0	0	0	0	0	0	0	0	0	0	0	0	0	0	0	0	0	0	0	0	0	0	0	0	0
ASV_4562	185	108	282	0	0	0	0	0	0	0	0	0	0	0	0	0	0	0	0	0	0	0	0	0	0	0	0	0	0	0	0	0	0	0	0	0	0	0	0	0	0	0	0	0	0	0	0	0	0
ASV_3038	38	9	94	0	0	0	0	0	0	0	0	0	208	170	228	100	122	76	0	0	0	0	0	0	9	23	0	0	0	0	0	0	0	0	0	17	0	0	0	0	0	0	0	0	0	0	0	0	0
ASV_5332	0	0	0	0	0	0	0	0	0	0	0	0	0	0	0	43	232	162	0	0	0	0	0	0	0	0	0	0	0	0	0	0	0	0	0	0	0	0	0	0	0	0	0	0	0	0	0	0	0
ASV_4932	0	0	0	0	0	0	0	0	0	0	0	0	0	0	0	0	0	0	0	0	0	0	0	0	0	0	0	0	0	0	0	0	0	13	0	0	224	209	29	0	0	0	0	0	0	0	26	0	0
ASV_2991	0	0	0	0	0	0	0	0	0	0	0	0	0	0	0	0	0	0	0	0	0	0	0	0	0	0	0	0	0	0	0	0	0	0	0	0	153	146	192	198	268	165	0	0	0	0	0	0	0
ASV_2893	0	0	0	0	0	0	0	0	0	91	49	44	0	0	0	0	0	0	0	0	0	0	0	0	0	0	0	0	0	0	36	39	0	0	0	0	0	0	0	0	0	0	121	239	143	213	145	64	0
ASV_3545	0	0	0	0	0	0	0	0	0	0	0	0	0	0	0	0	0	0	0	0	0	0	0	0	0	0	0	208	115	247	0	42	13	0	0	0	0	0	0	0	0	0	75	106	0	0	28	39	0
ASV_3369	0	0	0	0	0	94	0	0	0	0	0	44	0	0	0	0	0	0	158	0	0	0	0	0	0	0	0	29	0	0	0	0	0	0	41	144	0	0	0	0	0	0	107	103	60	40	39	82	0
ASV_3840	0	0	0	0	0	0	0	0	0	0	0	0	0	0	0	0	0	0	0	0	0	0	0	0	0	0	0	0	0	0	0	0	0	0	0	0	0	0	0	202	222	160	77	107	0	0	0	0	0
ASV_4079	0	0	0	0	0	0	0	0	0	0	0	0	0	0	0	0	0	0	0	0	0	0	0	0	0	0	0	0	0	0	0	0	0	0	0	0	0	0	0	0	0	0	223	271	204	0	0	0	0
ASV_5060	0	0	0	0	0	0	0	0	0	0	0	0	0	0	0	0	0	0	0	0	0	0	0	0	169	142	168	0	0	0	0	0	0	0	0	0	0	0	0	0	0	0	0	0	0	0	0	0	0
ASV_5550	0	0	0	0	0	0	0	0	0	0	0	0	0	0	0	0	0	0	0	0	0	0	0	0	163	106	37	0	0	0	0	0	0	0	0	0	0	0	0	0	0	0	67	0	34	0	0	0	0
ASV_4788	153	93	173	0	0	0	0	0	0	0	0	0	21	22	35	0	0	0	0	0	0	0	0	0	0	0	0	0	0	0	9	0	21	0	0	0	0	0	0	0	0	0	0	0	0	0	0	0	0
ASV_4042	0	0	0	0	0	0	0	0	0	48	0	57	0	0	0	0	0	0	0	0	0	0	0	0	0	0	0	0	0	0	0	0	0	0	0	0	0	0	0	0	0	0	145	241	116	39	64	0	0
ASV_6928	0	0	0	0	0	0	0	0	0	0	0	0	0	0	0	0	0	0	0	0	0	0	0	0	0	0	0	0	0	0	0	14	0	64	197	0	0	0	0	0	0	0	0	0	0	0	0	0	0
ASV_4349	0	0	0	0	0	0	0	0	0	112	67	91	0	0	0	0	0	0	0	0	0	0	0	0	0	0	0	0	0	0	0	0	0	0	0	0	0	0	0	0	0	0	0	0	0	163	112	80	0
ASV_6975	0	0	0	100	0	0	0	0	0	0	0	0	0	0	0	0	0	0	0	0	0	0	0	0	0	0	0	36	0	0	0	0	0	0	0	0	0	0	0	15	88	33	0	0	0	0	0	0	0
ASV_6426	0	0	0	0	0	0	0	0	0	0	0	0	0	0	0	0	0	0	0	0	0	0	0	0	0	0	0	0	0	0	0	0	0	0	0	0	138	126	28	0	26	0	0	0	0	0	0	0	0
ASV_5311	0	0	0	0	0	0	0	0	0	0	0	0	0	0	0	0	0	0	0	0	0	0	0	0	0	0	0	0	0	0	0	0	0	0	0	0	72	78	120	76	67	27	0	0	0	0	0	0	0
ASV_5219	0	0	0	0	0	0	0	0	0	0	0	0	0	0	0	0	0	0	0	0	0	0	0	0	0	0	0	0	0	0	0	0	0	0	0	0	0	0	0	72	146	99	35	33	45	14	0	11	0
ASV_5237	56	42	0	28	0	0	0	0	0	0	0	0	127	108	22	0	0	0	0	0	0	0	40	0	0	0	0	0	0	29	0	0	0	0	0	0	0	0	0	0	0	0	0	0	0	0	0	0	0
ASV_6295	22	0	39	0	0	56	0	0	0	0	0	0	0	0	0	0	0	0	0	0	0	0	0	0	0	0	0	0	0	0	0	19	0	0	0	0	0	0	0	0	0	0	57	51	50	0	0	35	0
ASV_3087	0	0	0	0	0	0	0	0	0	29	36	0	0	0	0	24	0	0	0	0	0	0	0	0	39	53	57	50	26	15	22	0	0	0	0	0	0	0	0	76	104	66	135	160	103	0	23	51	0
ASV_7581	0	0	0	0	0	0	0	0	0	0	0	0	0	0	0	0	0	0	0	0	0	0	0	0	0	0	0	0	0	0	0	0	0	0	0	0	0	0	0	40	131	57	0	0	0	0	0	0	0
ASV_8183	0	0	0	0	0	0	0	0	0	0	0	0	0	0	0	0	0	0	0	0	0	0	0	0	0	0	0	0	0	0	0	0	0	0	0	0	103	93	0	0	0	0	0	0	0	0	0	0	0
ASV_6708	0	0	0	0	0	0	0	0	0	0	0	0	99	100	94	0	0	0	0	0	0	0	0	0	0	0	0	0	0	0	0	0	0	0	0	0	0	0	0	0	0	0	0	0	0	0	0	0	0
ASV_4901	0	0	0	0	0	0	0	0	0	0	0	0	71	96	96	71	42	30	58	0	0	0	0	0	0	0	0	0	0	0	21	22	0	0	0	0	0	0	0	0	0	0	0	0	0	0	0	0	0
ASV_5170	0	0	0	0	0	0	0	0	0	0	0	0	0	0	0	0	0	0	116	0	0	0	29	0	0	0	0	61	0	0	0	35	0	0	0	0	0	0	0	0	66	0	0	116	0	0	0	39	0
ASV_6165	101	49	98	27	0	0	0	0	0	0	0	0	0	0	0	0	0	0	67	0	0	0	0	0	0	0	0	0	0	0	0	0	0	0	0	0	0	0	0	0	0	0	0	0	0	0	0	0	0
ASV_5337	0	0	0	0	0	0	0	0	0	0	0	0	0	0	0	0	0	0	0	0	0	0	0	0	0	0	0	0	0	0	0	0	0	0	0	0	0	0	0	83	62	66	95	36	95	0	0	0	0
ASV_5970	0	0	0	0	0	0	0	0	0	0	0	0	0	0	0	0	0	0	0	0	0	0	0	0	0	0	0	0	0	0	0	0	0	0	0	0	0	0	0	0	12	0	98	102	85	0	29	36	0
ASV_5926	0	0	0	0	0	0	0	0	0	0	0	0	0	0	0	59	50	89	0	0	0	0	0	0	19	0	9	64	40	35	0	0	0	0	0	0	0	0	0	0	0	0	0	0	0	0	0	0	0
ASV_10422	0	0	0	0	0	0	0	0	0	0	0	0	0	0	0	0	0	25	0	0	0	0	0	0	68	0	0	0	20	0	0	0	5	0	0	0	0	0	0	0	0	0	0	0	0	0	0	0	0
ASV_11330	0	39	59	0	0	0	0	0	0	0	0	0	0	0	0	0	0	0	0	0	0	0	0	0	0	0	0	0	0	0	0	0	0	0	0	0	0	0	0	0	0	0	0	0	0	0	0	0	0
ASV_7653	61	29	84	0	14	0	0	0	0	0	0	0	7	0	22	0	0	0	0	0	0	0	0	0	0	6	0	0	0	0	0	0	0	0	0	0	0	0	0	0	0	0	0	0	0	0	0	0	0
ASV_5396	76	18	78	0	15	0	0	0	0	0	0	0	26	12	20	45	62	48	0	0	0	26	0	0	0	0	0	0	0	0	0	0	0	0	0	0	0	0	0	0	0	0	0	0	0	0	0	0	0
ASV_8621	0	0	0	0	0	33	0	0	0	0	0	0	34	0	0	0	0	0	0	0	0	31	0	0	0	0	0	0	0	0	0	0	0	0	62	0	0	0	0	0	0	0	0	0	0	0	0	16	0
ASV_11242	0	0	0	0	0	0	0	0	0	0	0	0	0	0	0	15	0	0	84	0	0	0	0	0	0	0	0	0	0	0	0	0	0	0	0	0	0	0	0	0	0	0	0	0	0	0	0	0	0
ASV_357	253	89	35	222	221	117	16	0	11	434	750	861	253	209	48	372	343	278	464	37	16	313	60	18	42	35	7	447	360	382	784	946	247	144	195	305	16	23	21	38	69	39	404	604	360	308	797	953	0
ASV_2947	0	0	0	0	0	0	0	0	0	7	0	0	4	0	0	192	286	289	0	0	0	0	0	0	36	20	0	100	100	86	0	0	0	13	0	0	0	0	0	0	0	0	0	19	0	0	0	0	0
ASV_5015	0	0	0	0	0	0	0	0	0	0	0	0	0	4	0	169	43	244	0	0	0	0	0	0	2	3	7	4	0	10	0	0	0	0	0	0	0	0	0	0	0	0	0	0	0	0	0	0	0
ASV_1279	6	0	12	14	4	11	6	9	0	52	52	142	29	29	6	112	57	149	643	0	6	350	294	7	3	10	0	16	17	23	207	128	56	119	190	163	7	9	6	3	5	7	30	57	44	72	65	322	0
ASV_2622	0	0	0	0	0	0	0	0	0	64	53	252	0	0	0	16	16	41	0	0	0	0	0	0	0	0	0	28	7	41	0	0	0	0	0	0	0	0	0	0	0	0	51	95	120	147	79	344	0
ASV_2735	0	0	0	0	0	0	0	0	0	89	73	155	0	0	0	0	0	0	0	0	0	0	0	0	0	0	0	0	0	0	0	0	0	0	0	4	0	0	0	20	31	32	127	245	162	55	41	246	0
ASV_4938	0	0	0	0	0	0	0	0	0	0	0	0	0	0	0	0	0	0	62	0	0	16	53	0	0	0	0	7	0	0	51	124	28	42	36	81	0	0	0	0	0	0	0	0	0	0	0	0	0
ASV_4782	0	0	0	0	0	0	0	0	0	0	0	0	0	0	0	0	0	0	0	0	0	0	0	0	0	0	0	0	0	0	0	0	0	0	0	0	30	7	0	92	63	98	32	176	30	0	0	0	0
ASV_8170	0	0	0	0	0	0	0	0	0	0	0	0	0	0	0	0	0	0	0	0	0	0	0	0	0	0	0	0	0	0	0	13	14	0	0	0	0	0	0	0	0	0	23	34	0	0	0	113	0
ASV_7026	0	0	0	0	0	0	0	0	0	23	9	103	0	0	0	0	0	0	0	0	0	0	0	0	0	0	0	0	0	0	0	0	0	0	0	7	0	0	0	0	0	0	0	0	0	38	20	68	0
ASV_2523	3	0	0	0	4	0	0	0	0	0	0	0	45	28	0	341	435	343	0	0	0	0	0	0	24	0	21	45	43	0	0	0	0	0	0	0	46	28	12	11	0	0	0	0	0	0	0	0	0
ASV_3168	0	0	0	0	0	0	0	0	0	0	0	0	39	28	31	313	117	225	0	0	0	0	0	0	0	0	0	113	30	107	0	0	0	0	6	15	0	0	0	0	0	6	0	0	0	0	0	0	0
ASV_2941	0	0	7	0	0	0	0	0	0	5	0	0	27	0	16	165	0	86	123	0	0	0	0	0	0	0	0	344	43	180	28	45	32	6	7	6	0	0	0	0	0	0	0	12	16	10	0	0	0
ASV_2892	115	35	0	79	75	47	0	0	0	0	0	0	0	0	0	169	72	262	78	0	0	72	47	0	3	5	0	0	13	7	58	39	8	0	0	0	0	0	0	0	0	0	0	0	0	0	0	0	0
ASV_7474	0	0	0	0	0	90	0	0	0	0	0	0	0	0	0	0	0	0	61	0	0	0	0	0	0	0	0	0	0	0	47	31	0	0	6	0	0	0	0	0	0	0	0	0	0	0	0	0	0
ASV_3539	7	0	7	0	0	0	0	0	0	0	0	0	0	0	0	102	149	221	175	0	0	8	0	0	0	0	0	0	17	0	46	33	34	39	4	35	0	0	0	0	0	0	0	0	0	0	0	0	0
ASV_4268	0	0	3	0	0	0	0	0	0	0	0	0	28	24	7	154	82	192	0	0	0	0	0	0	0	0	0	18	4	7	48	48	26	0	0	0	0	0	0	0	0	0	0	0	0	0	4	0	0
ASV_4751	0	0	0	0	0	0	0	0	0	13	26	38	0	0	0	0	0	0	0	0	0	0	0	0	0	0	0	0	0	0	0	0	0	0	0	0	0	0	0	12	0	26	49	153	103	10	30	74	0
ASV_6258	0	0	0	0	0	0	0	0	0	5	0	26	0	0	0	0	0	0	0	0	0	0	0	0	0	0	0	0	0	0	0	0	0	0	0	0	0	0	0	0	0	0	29	84	72	0	4	113	0
ASV_8217	0	0	0	0	0	0	0	0	0	0	0	0	0	0	0	25	84	85	0	0	0	0	0	0	0	0	0	0	0	0	0	0	0	0	0	0	0	0	0	0	0	0	0	0	0	0	0	0	0
ASV_2885	0	0	0	0	0	0	0	0	0	0	0	0	15	10	6	310	370	304	3	0	0	0	0	0	24	22	25	35	11	36	0	0	0	0	0	0	0	0	4	0	13	0	0	0	0	0	0	0	0
ASV_2350	5	6	10	5	3	3	0	0	0	0	0	0	32	7	10	266	470	609	0	0	0	0	0	0	0	4	7	40	25	36	0	0	0	0	0	11	0	0	0	6	12	5	2	0	0	0	0	0	0
ASV_21485	0	0	0	0	0	0	2	0	3	0	0	3	0	0	0	0	0	0	0	0	0	0	0	3	0	0	0	0	0	0	0	0	0	0	0	2	0	0	0	0	0	0	0	0	0	0	0	0	0
ASV_852	0	0	5	16	0	10	0	0	2	350	516	713	3	0	0	25	9	25	0	4	0	10	5	0	0	0	5	12	7	0	9	0	0	0	28	13	12	0	0	307	304	238	324	681	325	316	464	894	0
ASV_1049	0	0	0	0	0	0	5	0	0	260	418	804	0	0	6	0	0	0	0	0	7	0	5	5	0	0	0	0	0	0	10	0	0	19	33	0	0	0	0	0	0	0	277	649	276	361	514	793	0
ASV_3420	0	0	0	0	0	0	0	0	0	20	0	0	0	0	0	0	0	0	61	0	0	53	188	22	0	0	0	0	0	0	0	0	0	0	0	0	0	32	27	53	128	128	40	114	0	0	58	0	0
ASV_2932	0	0	0	0	0	0	0	0	0	88	171	140	0	0	0	0	0	0	0	0	0	0	0	0	0	0	0	0	0	0	0	0	0	0	0	0	0	0	0	0	0	0	55	98	60	88	127	337	0
ASV_2398	0	0	0	0	0	0	5	0	0	75	129	312	0	0	0	0	0	0	0	0	0	0	0	0	0	0	0	0	0	0	0	16	0	0	0	14	0	0	0	0	0	0	90	114	93	146	221	321	0
ASV_15889	0	0	0	0	0	0	0	0	0	0	0	0	0	0	0	0	0	0	17	15	0	0	0	0	0	0	0	0	0	0	7	0	0	0	0	0	0	0	0	0	0	0	0	0	0	0	0	0	0
ASV_2992	0	0	0	0	0	0	0	0	0	8	36	44	0	0	0	0	0	0	0	0	0	0	0	0	0	0	0	8	0	0	0	0	0	0	0	0	0	0	0	190	234	186	68	133	60	45	42	68	0
ASV_6689	0	0	0	0	0	0	0	0	0	0	0	0	0	0	0	0	0	0	0	0	0	0	0	0	0	0	0	0	0	0	0	0	0	0	0	0	148	105	42	0	0	0	0	0	0	0	0	0	0
ASV_4783	0	0	0	0	0	0	0	0	0	0	0	0	0	0	0	0	0	0	0	0	0	0	0	0	0	0	0	0	0	0	0	0	0	0	0	0	39	21	9	158	159	142	0	0	0	0	0	0	0
ASV_3140	0	0	0	0	0	0	0	0	0	8	36	0	0	0	0	0	0	0	0	0	0	0	0	0	31	40	8	7	17	15	0	0	0	0	0	0	30	0	0	100	87	123	95	206	113	13	44	71	0
ASV_5401	0	0	0	0	0	0	0	0	0	0	0	0	0	0	0	0	0	0	0	0	0	0	0	0	0	0	0	0	0	0	0	0	0	0	0	0	37	22	47	112	93	115	0	0	0	0	0	0	0
ASV_6155	0	0	0	0	0	0	0	0	0	19	47	119	0	0	0	0	0	0	0	0	0	0	0	0	0	0	0	0	0	0	0	0	0	0	0	0	0	0	0	0	0	0	46	32	0	0	0	81	0
ASV_3737	0	0	0	0	0	0	0	0	0	26	16	113	0	0	0	0	0	0	0	0	0	0	0	0	0	0	0	0	0	0	0	0	0	0	0	0	74	35	11	71	74	81	48	102	38	12	0	98	0
ASV_5073	0	0	0	0	0	0	0	0	0	34	17	91	0	0	0	0	0	0	0	0	0	0	0	0	0	0	0	0	0	0	0	0	0	0	0	0	0	0	0	0	0	0	43	127	45	0	58	62	0
ASV_4599	0	0	0	0	0	0	0	0	0	21	86	78	0	0	0	0	0	0	0	0	0	0	0	0	0	0	0	0	0	0	0	0	0	0	0	0	0	0	0	44	41	49	39	0	14	62	87	46	0
ASV_7015	0	0	0	0	0	0	0	0	0	0	0	0	0	0	0	0	0	0	0	0	0	0	0	0	0	0	0	0	0	0	0	0	0	0	0	0	29	0	0	82	94	64	0	0	0	0	0	0	0
ASV_5544	0	0	0	0	0	0	0	0	0	10	0	0	0	0	0	0	0	0	0	0	0	0	0	0	66	52	34	98	61	83	0	0	0	4	0	0	0	0	0	0	0	0	0	0	0	0	0	0	0
ASV_9689	0	0	0	0	0	0	0	0	0	0	0	0	0	0	0	0	0	0	0	0	0	0	0	0	0	0	0	0	0	0	0	0	0	0	0	0	74	0	0	16	49	0	0	0	0	0	0	0	0
ASV_10776	0	0	0	0	0	0	0	0	0	0	0	0	0	0	0	11	10	19	0	0	0	0	0	0	0	0	0	0	0	0	0	0	0	0	0	0	69	0	0	0	0	0	0	0	0	0	0	0	0
ASV_2950	0	0	0	0	0	0	0	0	0	0	0	0	0	0	0	255	499	395	0	0	0	0	0	0	0	0	0	0	0	0	0	0	0	0	0	0	0	0	0	0	0	0	0	0	0	0	0	0	0
ASV_2903	0	0	0	0	0	0	0	0	0	0	0	0	7	19	0	237	402	123	0	0	0	0	0	0	31	39	0	74	91	54	67	0	0	0	0	0	0	0	0	0	0	0	0	0	0	0	0	35	0
ASV_2486	0	0	0	0	0	0	0	0	0	32	0	0	0	0	7	0	0	0	0	0	0	0	0	0	12	0	0	0	0	0	0	0	0	0	0	0	337	348	36	242	201	80	73	26	0	21	44	0	0
ASV_7823	0	0	0	0	0	0	0	0	0	0	0	0	0	0	0	0	0	0	0	0	0	0	0	0	0	0	0	53	84	67	0	11	0	0	0	0	0	0	0	0	0	0	0	0	0	0	0	0	0
ASV_548	23	40	25	17	14	10	0	0	0	0	0	13	0	0	18	1858	5024	1190	0	0	0	0	0	0	0	0	17	61	29	0	0	0	0	0	11	0	0	0	20	51	41	28	0	0	0	0	0	0	0
ASV_2249	0	5	0	0	0	0	0	0	0	0	29	0	0	10	0	0	0	0	0	0	0	0	0	0	10	12	0	0	0	0	0	0	0	0	0	0	414	786	237	64	49	13	0	29	15	0	0	0	0
ASV_1351	0	0	0	24	21	0	0	2	0	0	23	8	0	0	8	0	0	18	0	0	0	5	0	0	196	183	31	700	786	444	189	328	42	63	60	31	24	28	0	33	46	19	0	0	6	0	0	0	0
ASV_2584	362	288	47	147	213	156	0	0	0	0	0	0	0	0	0	0	0	0	0	0	0	140	27	0	0	0	0	0	0	0	0	0	0	0	0	0	0	0	0	0	0	0	0	0	0	0	0	0	0
ASV_1597	0	0	11	0	0	0	0	0	0	0	0	0	28	16	0	23	0	21	0	0	0	0	0	0	304	411	187	415	546	475	25	0	46	77	0	0	25	35	0	0	0	8	0	0	0	0	0	0	0
ASV_1872	0	0	0	0	0	0	0	0	0	97	83	85	0	0	0	88	83	33	353	10	9	0	0	6	29	42	6	29	17	23	39	76	41	160	366	171	6	0	0	0	0	0	7	0	0	114	61	109	0
ASV_5835	14	11	13	25	21	118	0	0	0	0	0	0	0	0	14	22	4	40	41	0	0	0	0	0	0	0	0	0	0	0	34	17	0	0	0	0	0	0	0	0	0	0	0	0	0	0	0	0	0
ASV_5025	0	0	0	0	0	0	0	0	0	0	0	0	0	0	0	0	0	0	0	0	0	0	0	0	102	208	82	15	13	0	4	0	16	0	45	0	0	0	0	0	0	0	0	0	0	0	0	0	0
ASV_5380	0	0	0	0	0	0	0	0	0	0	0	0	0	0	0	0	0	0	0	0	0	0	0	0	178	187	64	0	0	0	0	0	0	0	0	0	0	0	0	0	0	0	0	0	0	0	0	0	0
ASV_10527	11	5	0	100	0	0	0	0	0	0	0	0	0	0	0	0	0	0	0	0	0	0	0	0	0	0	0	0	0	0	0	0	0	0	0	0	0	0	0	0	0	0	0	0	0	0	0	0	0
ASV_3531	14	11	12	0	0	0	0	2	0	27	14	29	116	138	42	46	18	0	0	0	0	0	0	0	13	24	0	19	12	10	0	21	0	0	0	0	32	26	0	37	24	22	38	89	14	0	20	9	0
ASV_7511	0	0	0	0	0	0	0	0	0	0	0	0	0	0	0	0	0	0	0	0	0	0	0	0	0	0	0	0	0	0	0	0	0	0	0	0	141	81	10	0	0	0	0	0	0	0	0	0	0
ASV_6395	0	0	0	0	0	0	0	0	0	0	51	0	0	0	0	0	0	0	0	0	0	0	0	0	0	0	0	0	0	0	0	0	0	0	0	0	56	123	44	0	0	0	0	0	0	0	47	0	0
ASV_14972	0	0	0	0	0	0	0	0	3	0	0	0	0	0	0	0	0	0	0	0	0	0	0	0	0	0	0	24	9	11	0	0	0	0	0	0	0	0	0	0	0	0	0	0	0	0	0	0	0
ASV_8583	0	0	0	0	0	0	0	0	0	0	0	0	0	0	0	0	0	0	0	0	0	0	0	0	32	119	27	0	0	0	0	0	0	0	0	0	0	0	0	0	0	0	0	0	0	0	0	0	0
ASV_4118	0	0	0	0	0	0	0	0	0	75	57	26	0	0	0	69	77	110	0	0	0	0	0	0	17	9	5	0	0	0	0	0	0	0	0	0	0	0	0	14	0	4	2	26	14	17	106	60	0
ASV_9118	0	0	0	0	0	0	0	0	0	0	0	0	0	0	0	0	0	0	0	0	0	0	0	0	18	45	10	0	0	0	0	0	0	0	0	0	0	85	0	0	0	0	0	0	0	0	0	0	0
ASV_9068	0	0	0	0	0	0	0	0	0	0	0	0	0	0	0	0	0	0	0	0	0	0	0	0	0	0	0	0	0	0	0	0	0	0	0	0	87	73	0	0	0	0	0	0	0	0	0	0	0
ASV_5449	0	0	0	0	0	0	0	0	0	100	15	14	0	0	0	0	0	0	0	0	0	0	0	0	0	0	0	0	0	0	0	0	0	0	0	0	0	0	0	54	93	38	22	0	0	0	76	7	0
ASV_10239	0	0	0	0	0	0	0	0	0	0	0	0	0	0	0	0	0	0	0	0	0	0	0	0	0	0	0	0	0	0	0	0	0	0	0	0	57	66	0	0	0	0	0	0	0	0	0	0	0
ASV_13470	0	0	0	0	0	0	0	0	0	0	0	0	0	0	0	0	0	0	0	0	0	0	62	0	0	0	0	0	0	0	0	0	0	0	0	0	0	0	0	0	0	0	0	0	0	0	0	0	0
ASV_1120	0	0	8	7	11	0	0	0	0	93	76	216	0	0	0	13	22	43	0	0	7	0	0	0	0	0	0	43	0	0	34	67	20	0	0	9	174	257	62	454	363	315	350	591	388	153	140	257	0
ASV_2403	0	0	0	0	0	0	0	0	0	0	0	0	0	0	0	221	132	175	0	0	0	0	0	0	0	0	0	195	92	147	0	0	0	0	0	0	99	283	82	0	0	0	0	72	0	34	0	0	0
ASV_1903	0	0	0	0	0	0	0	0	0	0	0	0	68	128	0	0	104	0	0	0	0	0	0	0	96	129	29	191	129	142	0	0	0	0	0	0	219	270	138	169	111	182	0	0	0	0	0	0	0
ASV_3251	0	0	0	0	0	0	0	0	0	0	0	43	0	0	0	0	0	0	0	0	0	0	0	0	0	0	0	0	0	0	0	0	0	0	0	0	0	0	0	49	66	0	211	412	167	0	43	0	0
ASV_2805	0	0	0	0	0	0	0	0	0	0	0	0	97	0	0	0	0	0	0	0	0	0	0	0	0	0	0	0	0	0	0	0	0	0	0	0	198	238	196	227	141	135	0	0	0	0	0	0	0
ASV_2634	0	0	0	0	0	0	0	0	0	91	62	147	0	0	0	157	75	202	0	0	0	0	0	0	0	0	0	0	0	0	0	0	0	0	0	0	0	0	0	0	0	0	64	110	56	82	80	221	0
ASV_5084	0	0	0	0	0	0	0	0	0	0	0	6	0	0	0	78	55	133	0	0	0	0	0	0	0	0	0	9	8	16	0	0	0	0	0	151	0	0	0	0	0	0	0	0	0	0	19	0	0
ASV_6516	0	0	0	0	0	0	0	0	0	0	0	0	0	0	0	0	0	0	0	0	0	0	0	0	0	0	0	0	0	0	100	165	45	0	0	0	0	0	0	0	0	0	0	0	0	0	0	0	0
ASV_6173	71	41	0	0	0	0	0	0	0	0	0	0	88	122	0	0	0	0	0	0	0	0	0	0	0	0	0	0	0	0	19	0	0	0	0	0	0	0	0	0	0	0	0	0	0	0	0	0	0
ASV_4904	0	0	0	70	0	0	0	0	0	0	0	0	0	0	0	0	0	0	0	0	0	0	0	0	0	0	0	0	0	0	0	0	0	0	0	0	92	106	41	95	53	50	0	0	0	0	0	0	0
ASV_6933	0	0	0	0	0	48	0	0	0	0	0	0	0	0	0	12	0	0	106	0	0	44	53	0	0	0	0	11	0	0	0	0	0	0	0	0	0	0	0	0	0	0	0	0	0	0	0	0	0
ASV_6185	0	0	0	0	0	0	0	0	0	0	0	59	0	0	0	0	0	0	0	0	0	0	0	0	0	0	0	0	0	0	0	0	0	0	0	0	0	0	0	0	0	0	83	115	59	0	0	24	0
ASV_10090	64	43	0	0	0	0	0	0	0	0	0	0	0	20	0	0	0	0	0	0	0	0	0	0	0	0	0	0	0	0	0	0	0	0	0	0	0	0	0	0	0	0	0	0	0	0	0	0	0
ASV_7612	0	0	0	0	0	0	0	0	0	0	0	0	0	0	0	0	0	0	0	0	0	0	0	0	0	0	0	73	67	86	0	0	0	0	0	0	0	0	0	0	0	0	0	0	0	0	0	0	0
ASV_7884	0	0	0	0	0	0	0	0	0	0	0	0	0	0	0	66	70	45	0	0	0	0	0	0	0	14	0	16	0	0	0	0	0	0	0	0	0	0	0	0	0	0	0	0	0	0	0	0	0
ASV_832	657	399	663	415	91	178	5	0	4	0	0	0	403	458	325	554	461	485	67	0	0	0	0	0	95	125	96	158	78	102	0	0	0	0	0	0	0	0	0	0	0	0	0	0	0	0	0	0	0
ASV_2381	235	128	36	282	106	39	0	0	0	0	0	0	141	166	37	105	0	56	17	0	0	0	0	0	0	0	0	30	13	25	30	58	0	0	14	31	0	0	0	0	0	0	0	0	0	0	0	0	0
ASV_4043	176	113	28	160	75	33	0	0	0	0	0	0	49	75	0	0	0	0	0	0	0	0	0	0	0	0	0	0	0	0	0	0	0	0	0	0	0	0	0	0	0	0	0	0	0	0	0	0	0
ASV_5292	0	0	0	0	0	0	0	0	0	0	0	0	0	0	0	0	0	0	0	0	0	0	0	0	0	0	0	0	0	0	0	0	0	0	0	0	97	201	39	39	19	44	0	0	0	0	4	0	0
ASV_4112	21	0	0	41	24	89	0	0	0	0	0	0	10	0	0	83	63	78	72	0	0	174	34	0	0	0	0	0	0	0	0	0	0	0	0	0	0	0	0	0	0	0	0	0	0	0	0	0	0
ASV_6746	0	0	0	0	0	0	0	0	0	0	0	0	0	0	0	0	177	73	0	0	0	39	0	0	0	0	0	0	0	0	0	0	0	0	0	0	0	0	0	0	0	0	0	0	0	0	0	0	0
ASV_7037	0	0	0	0	0	0	0	0	0	0	0	0	154	112	0	0	0	0	0	0	0	0	0	0	0	0	0	0	0	0	0	0	0	0	0	0	0	0	0	0	0	0	0	0	0	0	0	0	0
ASV_5849	0	0	0	0	0	0	0	0	0	0	0	0	0	0	0	0	0	0	0	0	0	0	0	0	0	0	0	0	0	0	0	0	0	0	0	0	0	0	0	112	65	75	41	46	34	0	0	0	0
ASV_8728	0	0	0	46	0	0	0	0	0	0	0	0	0	0	0	0	0	40	0	0	0	0	0	0	0	0	0	37	0	0	0	0	0	0	0	0	0	0	0	0	0	0	0	0	0	0	0	49	0
ASV_515	0	0	0	0	0	11	21	10	22	595	337	1224	0	0	0	0	0	0	0	0	19	0	0	22	0	0	0	0	0	0	20	0	0	0	0	0	0	0	9	104	75	64	1042	1581	1061	664	519	1626	0
ASV_726	0	0	0	0	0	0	0	0	0	338	242	574	0	0	0	0	0	0	322	0	0	162	0	0	0	0	0	0	0	0	594	779	315	536	355	585	0	0	0	0	0	0	0	0	0	444	374	935	0
ASV_983	17	0	41	23	0	0	16	0	13	43	0	37	140	149	62	291	254	255	0	17	23	0	0	22	29	64	25	490	320	466	38	126	0	0	0	287	175	147	61	347	269	226	78	108	67	0	84	44	0
ASV_2966	0	0	0	0	0	0	0	0	0	0	0	0	0	0	0	0	0	0	0	0	0	0	0	0	0	0	0	0	0	0	0	0	0	0	0	0	0	0	0	36	22	18	249	554	212	0	48	0	0
ASV_5554	0	0	0	240	65	102	0	0	0	0	0	0	0	0	0	0	0	0	0	0	0	0	0	0	0	0	0	0	0	0	0	0	0	0	0	0	0	0	0	0	0	0	0	0	0	0	0	0	0
ASV_2159	0	0	0	0	13	0	0	0	0	81	0	154	83	73	16	296	258	183	0	0	0	0	0	0	12	40	0	174	75	104	0	16	0	0	0	23	0	0	0	0	0	0	16	0	0	46	0	118	0
ASV_2219	0	0	0	0	15	0	0	0	0	0	0	0	0	0	0	228	273	281	37	0	0	191	0	0	16	49	0	99	66	94	50	33	0	25	20	47	0	0	0	47	42	0	17	12	40	0	0	21	0
ASV_3464	0	0	0	0	0	0	0	0	0	0	0	0	0	0	0	0	0	0	0	0	9	258	25	0	0	0	0	0	0	0	78	172	61	75	102	125	0	0	0	0	0	0	0	0	0	0	0	0	0
ASV_2430	54	48	0	147	22	76	0	0	0	134	70	204	15	46	0	70	61	62	0	0	0	98	42	0	0	0	0	0	0	41	20	0	0	0	0	0	0	0	0	0	0	0	0	0	0	78	72	142	0
ASV_5542	0	0	0	0	0	0	0	0	0	0	0	0	0	0	0	0	0	0	107	0	0	0	0	0	0	0	0	0	0	0	0	0	0	73	108	120	0	0	0	0	0	0	0	0	0	0	0	0	0
ASV_5968	0	0	0	0	0	0	0	0	0	0	0	0	0	0	0	0	0	0	0	0	0	0	0	0	0	0	0	0	0	0	0	0	0	0	0	0	58	0	0	136	111	57	0	0	0	0	0	0	0
ASV_4756	0	0	0	0	0	0	0	0	0	0	11	6	0	0	0	0	0	0	0	0	0	0	0	0	0	0	0	0	0	0	38	41	18	72	0	49	0	0	0	0	0	0	71	150	57	0	20	0	0
ASV_6097	0	0	0	0	0	0	0	0	0	41	36	116	0	0	0	0	0	0	0	0	0	0	0	0	0	0	0	0	0	0	0	0	0	0	0	0	0	0	0	0	0	0	0	0	0	45	0	111	0
ASV_7362	0	0	0	0	0	0	0	0	0	0	0	0	0	0	0	0	0	0	0	0	0	0	0	0	0	0	0	0	0	0	0	0	0	0	0	0	0	0	0	97	108	38	0	0	0	0	0	0	0
ASV_9138	0	0	0	0	0	0	0	0	0	0	0	0	61	69	0	27	0	0	0	0	0	0	0	0	0	0	0	0	0	0	0	0	0	0	0	0	0	0	0	0	0	0	0	0	0	0	0	0	0
ASV_10570	0	0	0	0	0	0	0	0	0	0	0	0	0	0	0	0	0	0	0	0	0	0	0	0	0	0	0	0	0	0	0	67	24	24	0	0	0	0	0	0	0	0	0	0	0	0	0	0	0
ASV_111	4653	2290	659	1267	697	2174	137	119	125	352	309	561	1834	1569	636	948	1010	1730	792	181	197	340	325	176	291	437	151	823	772	1437	603	659	249	330	336	277	291	182	274	178	323	415	157	292	138	290	368	680	0
ASV_166	0	0	0	0	0	0	29	0	0	1347	877	3798	0	0	0	537	637	554	0	0	0	0	0	54	156	0	89	542	252	548	0	0	0	0	98	130	0	40	42	592	579	518	1320	2478	1485	1686	1738	3477	0
ASV_1150	866	527	139	850	212	1372	0	0	0	0	0	0	19	23	0	0	0	0	0	0	0	0	0	0	0	0	0	0	0	0	0	0	0	0	16	0	0	0	0	0	0	0	0	0	0	0	0	0	0
ASV_168	949	765	218	428	181	685	0	27	53	711	370	1474	628	540	208	776	659	924	1625	98	55	300	93	60	0	146	0	981	568	1134	757	1266	409	339	148	481	105	35	35	62	142	194	407	874	455	932	757	1425	0
ASV_387	0	0	0	0	0	0	0	0	0	339	290	906	0	0	0	45	61	143	0	17	23	0	18	0	0	0	0	132	117	227	101	40	18	0	27	25	0	0	0	550	684	870	1224	2641	1389	499	542	1086	0
ASV_271	1447	867	190	298	240	502	27	0	15	232	228	708	1186	970	307	1084	1564	1580	143	0	22	98	0	47	170	207	113	413	385	569	146	262	109	0	0	173	73	51	76	0	61	99	157	188	184	290	349	619	0
ASV_319	164	80	70	109	71	115	0	0	0	173	112	413	298	270	70	732	683	985	37	16	0	0	0	0	410	363	103	1036	721	1806	213	357	102	103	128	181	368	305	85	500	501	672	341	497	422	158	238	378	0
ASV_676	1286	725	229	454	270	332	0	0	0	85	0	251	198	0	0	0	0	0	370	0	0	246	0	0	0	0	0	0	0	0	390	540	147	414	312	391	0	0	0	0	0	0	0	0	0	129	0	269	0
ASV_173	854	481	170	175	94	212	0	0	0	414	312	677	1142	835	291	1260	1307	1486	533	24	0	726	685	89	438	384	228	591	651	1113	363	361	135	353	266	452	635	566	337	644	924	978	116	147	142	419	286	942	0
ASV_350	0	0	0	93	0	66	0	0	0	494	405	863	0	51	0	0	0	88	264	35	0	0	0	0	103	50	0	0	0	0	278	373	214	52	98	0	862	697	322	860	1090	1142	626	1192	870	492	487	1021	0
ASV_1290	0	0	0	0	0	0	0	0	0	0	0	0	0	0	0	0	0	0	0	0	0	0	0	0	0	0	0	0	0	0	291	665	223	910	418	1008	0	0	0	0	0	0	0	0	0	0	0	0	0
ASV_785	0	0	0	0	0	0	0	0	0	308	200	1118	0	0	0	0	0	0	0	0	0	0	0	0	0	0	0	0	0	0	0	0	0	0	0	0	0	0	0	0	0	0	545	1083	803	377	434	1286	0
ASV_908	0	0	0	94	120	349	0	0	0	69	92	118	0	0	0	66	104	145	1159	13	0	705	522	47	0	0	0	73	27	99	119	148	68	279	159	266	0	0	0	0	0	0	48	96	0	168	59	112	0
ASV_1188	0	0	0	0	0	0	0	0	0	0	0	0	0	0	0	0	0	0	0	0	0	0	0	0	61	57	55	0	62	63	0	0	0	0	0	0	63	30	0	302	387	395	455	1100	770	0	41	27	0
ASV_2923	151	53	19	451	40	65	0	0	0	0	0	0	0	0	0	0	0	0	111	0	0	95	0	0	0	16	0	0	0	0	0	0	0	148	20	0	0	0	0	0	0	0	0	0	0	0	0	0	0
ASV_15766	0	0	0	0	0	0	0	0	0	0	0	0	0	0	0	0	0	0	0	0	0	0	0	40	0	0	0	0	0	0	0	0	0	0	0	0	0	0	0	0	0	0	0	0	0	0	0	0	0
ASV_990	277	118	0	0	0	0	0	0	0	0	0	0	551	520	200	463	420	555	69	0	0	0	0	0	134	64	0	243	202	262	78	88	0	207	105	250	0	0	0	0	0	0	0	0	0	0	0	0	0
ASV_6600	9	10	27	36	0	0	8	0	0	0	0	0	0	0	0	0	0	41	0	30	17	0	0	0	0	0	0	34	12	0	0	0	0	0	0	0	0	0	0	0	28	50	0	0	0	0	0	0	0
ASV_1938	0	0	0	9	0	31	0	0	0	0	0	0	34	0	0	150	118	204	0	0	0	0	0	0	61	0	19	324	269	635	0	0	0	0	0	0	61	0	0	43	37	61	0	0	0	0	0	0	0
ASV_2246	0	0	0	0	0	0	0	0	0	0	0	0	0	0	0	0	0	0	0	0	0	0	0	0	0	0	0	363	352	610	0	0	0	0	0	0	0	0	0	0	27	0	69	86	97	0	0	73	0
ASV_1721	0	0	0	0	0	0	0	0	0	75	65	382	0	0	0	0	0	0	0	0	0	0	0	13	0	0	0	0	0	0	0	0	0	0	0	0	0	0	0	38	25	67	306	425	256	113	126	522	0
ASV_2170	0	0	0	0	0	0	0	0	0	57	78	392	0	0	0	0	0	0	0	0	0	0	0	7	0	0	0	0	0	0	0	0	0	0	0	0	0	0	0	0	0	0	75	255	125	163	138	479	0
ASV_2539	0	0	0	0	0	0	0	0	0	0	0	0	0	0	0	0	0	0	0	0	0	0	0	0	0	0	0	242	203	485	0	41	0	94	0	0	0	0	0	0	0	0	0	163	191	0	0	0	0
ASV_2187	6	3	0	8	0	20	0	0	0	9	0	0	37	23	6	149	153	318	0	0	0	0	0	0	35	16	7	276	161	469	0	17	0	0	22	4	0	0	0	0	0	12	0	0	0	0	0	0	0
ASV_2837	0	0	0	0	0	0	0	0	0	0	0	0	0	0	0	27	0	108	0	0	0	0	0	0	0	0	0	0	0	0	0	0	0	0	0	0	139	0	0	282	292	366	0	0	0	0	0	0	0
ASV_2990	0	0	0	0	0	0	0	0	0	0	0	0	0	0	0	34	0	22	0	0	0	0	0	0	0	0	0	0	0	0	0	0	0	0	0	0	0	0	0	263	273	355	40	46	90	0	0	0	0
ASV_2232	0	0	0	0	0	158	0	0	0	0	0	0	0	0	0	0	21	0	416	0	0	161	241	0	0	0	0	0	0	0	127	154	111	37	105	161	0	0	0	0	0	0	0	0	0	0	0	0	0
ASV_5053	204	92	0	0	0	153	0	0	0	0	0	0	0	0	0	0	0	0	0	0	0	0	0	0	0	31	0	0	0	0	0	0	0	0	0	0	0	0	0	0	0	0	0	0	0	0	0	0	0
ASV_2898	0	0	0	0	0	0	0	0	0	0	0	0	0	0	0	0	0	0	0	0	0	0	0	0	0	0	0	0	0	0	0	0	0	0	0	0	135	122	0	223	288	300	0	77	0	0	0	37	0
ASV_3077	0	0	0	0	0	0	0	0	0	0	0	0	0	0	0	0	0	0	0	0	0	0	0	0	0	0	0	0	0	0	0	0	0	0	0	17	131	0	0	257	258	282	0	58	0	0	0	71	0
ASV_3730	0	0	0	0	0	0	0	0	0	0	0	0	0	0	0	159	222	338	0	0	0	0	0	0	0	0	0	0	0	82	0	0	0	0	0	0	0	0	0	0	0	0	0	0	0	0	0	0	0
ASV_1752	0	0	0	0	0	0	0	0	0	0	0	0	185	60	0	308	224	198	0	0	0	0	0	0	217	185	146	207	148	324	0	0	0	0	0	33	100	0	0	0	0	0	0	0	0	0	0	0	0
ASV_5443	0	0	0	0	0	0	0	0	0	0	0	0	0	0	0	36	50	333	0	0	0	0	0	0	0	0	0	0	0	0	0	0	0	0	0	0	0	0	0	0	0	0	0	0	0	0	0	0	0
ASV_6172	102	20	0	65	24	131	0	0	0	0	0	0	0	0	0	0	0	0	0	0	0	0	0	0	0	0	0	0	0	0	0	0	0	0	0	0	0	0	0	0	0	0	0	0	0	0	0	0	0
ASV_2744	0	0	0	0	0	0	0	0	0	0	0	332	0	0	0	0	0	0	0	0	0	0	0	0	0	0	0	0	0	0	0	0	0	0	0	0	0	0	0	0	0	0	116	127	154	139	108	296	0
ASV_3425	0	0	0	0	0	0	0	0	0	0	0	0	0	0	0	0	0	0	0	0	0	0	0	0	0	0	0	0	0	0	122	130	77	183	170	239	0	0	0	0	0	0	0	0	0	0	0	0	0
ASV_1416	0	0	0	0	0	0	0	0	0	113	48	310	0	0	0	0	0	55	194	0	0	0	48	0	0	0	0	44	46	182	94	101	68	34	30	42	0	0	0	41	110	128	202	393	260	147	199	239	0
ASV_5942	0	0	35	0	0	0	0	0	0	39	0	34	14	0	0	0	0	0	0	0	11	9	0	19	0	21	0	0	0	0	0	0	0	15	16	0	37	0	26	0	0	0	11	15	35	0	13	14	0
ASV_2820	0	0	0	0	0	0	0	0	0	109	0	289	0	0	0	0	0	0	0	0	0	0	0	0	0	0	0	0	0	0	0	0	0	0	0	0	0	0	0	0	0	0	0	160	133	125	102	305	0
ASV_4108	0	0	0	0	0	0	0	0	0	0	0	0	0	0	0	0	0	0	0	0	0	0	0	0	0	0	0	0	0	0	0	0	0	0	0	0	0	0	0	192	243	256	0	0	0	0	0	0	0
ASV_2715	9	0	0	0	0	0	0	0	0	0	0	0	116	86	57	149	253	222	0	0	0	0	14	0	59	61	55	65	25	94	0	0	0	0	0	0	0	0	0	0	0	0	0	0	0	0	0	27	0
ASV_5122	0	0	0	0	0	0	0	0	0	0	0	0	0	0	0	0	0	0	0	0	0	0	0	0	0	0	0	0	0	0	0	0	0	0	0	0	244	226	0	0	0	0	0	0	0	0	0	0	0
ASV_3612	0	0	0	0	0	0	0	0	0	0	0	0	0	0	0	0	0	0	0	0	0	0	0	0	0	0	0	0	0	0	0	0	0	0	0	0	175	216	51	107	108	147	0	0	43	0	0	0	0
ASV_1999	0	0	0	0	0	0	0	0	0	46	65	187	0	0	0	0	0	0	0	0	0	0	0	0	0	0	0	46	0	56	0	0	0	0	0	0	0	0	0	185	121	225	163	284	239	40	111	209	0
ASV_3741	0	0	0	0	0	0	0	0	0	0	0	0	0	0	0	0	0	0	0	0	0	0	0	0	0	0	0	134	112	267	62	173	12	0	19	0	0	0	0	0	0	0	0	18	0	0	0	0	0
ASV_2065	0	0	0	0	0	0	0	0	0	0	0	0	0	0	0	81	43	52	115	0	0	0	0	0	119	146	31	46	43	162	0	0	0	0	0	0	221	163	39	163	189	107	0	187	0	0	0	0	0
ASV_4761	0	0	0	0	0	0	0	0	0	0	0	0	0	0	0	0	0	0	0	0	0	0	0	0	144	224	0	0	25	95	0	0	0	0	0	0	0	0	0	0	0	0	0	0	44	0	0	0	0
ASV_2605	0	0	0	0	0	0	0	0	0	0	0	13	0	0	0	92	52	87	0	0	0	0	0	0	49	41	56	183	95	257	0	0	0	17	0	58	0	0	0	55	27	63	56	85	80	0	0	0	0
ASV_3626	0	0	0	0	0	0	0	0	0	0	0	0	0	0	0	0	0	0	0	0	0	0	0	0	92	0	0	70	0	177	0	0	0	0	0	0	0	0	0	52	0	0	0	297	102	52	0	0	0
ASV_5427	0	0	0	0	0	0	0	0	0	0	0	0	0	12	0	0	0	0	0	0	0	0	0	0	0	0	0	0	0	0	0	0	0	0	0	0	127	187	96	0	0	0	0	0	0	0	0	0	0
ASV_5505	0	0	0	0	0	0	0	0	0	0	0	0	0	0	0	0	0	0	0	0	0	0	0	0	0	0	0	131	43	239	0	0	0	0	0	0	0	0	0	0	0	0	0	0	0	0	0	0	0
ASV_3929	0	0	10	0	0	0	0	0	0	0	0	0	0	0	17	143	164	224	0	0	0	0	0	0	0	0	0	58	0	45	0	0	0	0	0	0	0	0	0	0	81	0	0	0	0	0	0	0	0
ASV_7344	0	0	0	0	0	0	0	0	0	0	0	0	0	0	0	0	0	0	0	0	0	0	0	0	0	0	0	0	0	0	34	172	29	0	9	0	0	0	0	0	0	0	0	0	0	0	0	0	0
ASV_4992	0	0	0	0	0	0	0	0	0	0	0	0	0	0	0	0	0	0	0	0	0	0	0	0	0	0	0	0	0	0	0	0	0	0	0	0	0	0	0	177	145	168	0	0	0	0	0	0	0
ASV_5102	0	0	0	0	0	0	0	0	0	57	0	122	0	0	0	0	0	0	0	0	0	0	0	0	0	0	0	0	0	0	0	0	0	0	0	0	0	0	0	0	0	0	0	74	25	0	0	195	0
ASV_4354	0	0	0	0	0	0	0	0	0	0	0	0	0	0	0	0	0	0	198	0	0	0	0	0	0	0	0	0	0	0	0	98	0	166	113	48	0	0	0	0	0	0	0	0	0	0	0	0	0
ASV_4427	0	0	0	0	0	0	0	0	0	0	0	0	0	0	0	0	0	0	0	0	0	0	0	0	27	0	43	195	152	191	0	0	0	0	0	0	0	0	0	0	0	0	0	0	0	0	0	0	0
ASV_5470	0	0	0	0	0	0	0	0	0	0	0	0	0	0	0	0	0	0	0	0	0	0	0	0	0	0	0	0	0	0	0	0	0	0	0	0	152	108	122	22	0	13	0	0	0	0	0	0	0
ASV_5764	0	0	0	0	0	0	0	0	0	0	0	0	0	0	0	0	0	0	0	0	0	0	0	0	0	0	0	104	99	180	0	0	0	0	0	0	0	0	0	0	0	0	0	0	0	0	0	0	0
ASV_3636	0	0	0	0	0	0	0	0	0	0	0	0	0	0	0	42	16	23	0	0	0	0	0	0	0	0	0	0	0	0	0	0	0	0	0	0	0	0	0	122	154	141	70	145	60	0	0	65	0
ASV_7583	0	0	0	0	0	0	0	0	0	0	0	0	0	0	0	0	0	0	0	0	0	0	0	0	137	50	41	0	0	0	0	0	0	0	0	0	0	0	0	0	0	0	0	0	0	0	0	0	0
ASV_2816	0	0	0	0	0	0	0	0	0	0	0	0	55	27	20	154	124	0	0	0	0	0	0	0	55	59	50	30	77	107	0	0	0	0	0	42	38	36	23	97	67	96	0	53	15	0	0	0	0
ASV_5049	0	0	0	0	0	0	0	0	0	0	0	0	0	0	0	0	0	15	0	0	0	0	0	0	9	0	0	112	61	153	0	0	0	0	0	0	32	51	0	0	8	0	0	0	0	0	0	39	0
ASV_4550	0	0	0	0	0	0	0	0	0	0	0	73	0	0	0	0	0	0	0	0	0	0	0	0	0	0	0	0	0	26	0	0	0	0	0	0	0	0	0	67	85	119	0	84	71	0	0	52	0
ASV_7356	0	0	0	0	0	0	0	0	0	0	0	0	0	0	0	0	0	0	0	0	0	0	0	0	0	0	0	0	0	0	0	0	0	0	0	0	89	0	0	35	0	119	0	0	0	0	0	0	0
ASV_7112	0	0	0	0	0	0	0	0	0	0	0	0	0	0	0	0	0	0	0	0	0	0	0	0	0	0	0	0	0	0	0	0	0	0	0	0	0	0	0	73	70	118	0	0	0	0	0	0	0
ASV_6858	0	0	0	0	0	0	0	0	0	0	0	0	0	0	0	0	0	0	0	0	0	0	0	0	0	0	0	0	0	0	0	0	0	0	0	0	0	0	0	20	61	111	30	18	0	0	0	40	0
ASV_3811	0	0	0	0	0	0	0	0	0	68	0	29	0	0	0	0	0	0	0	0	0	0	0	0	0	0	0	0	0	0	0	0	0	0	0	0	34	43	0	73	77	85	22	155	40	43	48	59	0
ASV_5376	0	0	0	0	0	0	0	0	0	0	0	23	0	0	0	0	0	0	0	0	0	0	0	0	0	0	0	0	0	0	0	0	0	0	0	0	18	0	0	110	109	102	0	51	16	0	0	0	0
ASV_6673	0	0	0	0	0	0	0	0	0	0	0	0	0	0	0	0	0	0	0	0	0	0	0	0	55	0	0	69	50	123	0	0	0	0	0	0	0	0	0	0	0	0	0	0	0	0	0	0	0
ASV_8607	0	0	0	0	0	0	0	0	0	0	0	0	0	0	0	0	0	0	0	0	0	0	0	0	0	0	0	0	0	0	0	0	0	0	0	0	0	0	0	0	0	0	0	63	0	0	0	114	0
ASV_9050	0	0	0	0	0	0	0	0	0	25	0	111	0	0	0	0	0	0	0	0	0	0	0	0	0	0	0	0	0	0	0	0	0	0	0	0	0	0	0	0	0	0	0	0	0	0	25	0	0
ASV_7559	0	0	0	0	0	0	0	0	0	0	0	0	0	0	0	0	0	0	0	0	0	0	0	0	0	0	0	0	0	0	0	0	0	0	0	0	0	0	0	44	97	88	0	0	0	0	0	0	0
ASV_6925	0	0	0	0	0	0	0	0	0	33	0	100	0	0	0	0	0	0	0	0	0	0	0	0	0	0	0	0	0	0	0	0	0	0	0	0	0	0	0	0	0	0	0	0	0	0	46	96	0
ASV_11018	0	0	0	0	0	0	0	0	0	0	0	0	0	0	0	0	0	0	0	0	0	0	0	0	0	0	0	0	0	0	0	0	0	0	0	0	0	0	0	0	25	79	0	0	0	0	0	0	0
ASV_7286	0	0	0	0	0	0	0	0	0	0	0	0	0	0	0	0	0	0	0	0	0	0	0	0	0	0	0	0	0	0	0	0	0	0	0	0	77	26	17	31	38	59	0	0	0	0	0	0	0
ASV_6096	0	0	0	0	0	0	0	0	0	0	0	0	0	0	0	0	0	0	0	0	0	0	0	0	0	0	0	0	36	61	0	0	0	0	0	38	0	0	0	80	24	0	0	81	29	0	0	0	0
ASV_7910	0	0	0	0	0	0	0	0	0	0	0	0	0	0	0	0	0	0	0	0	0	0	0	0	0	0	0	0	0	0	0	0	0	0	0	0	44	0	0	49	44	73	0	0	0	0	0	0	0
ASV_10601	0	0	0	0	0	0	0	0	0	0	0	0	0	0	0	0	0	0	0	0	0	0	0	0	0	0	0	0	0	0	0	56	0	0	0	58	0	0	0	0	0	0	0	0	0	0	0	0	0
ASV_6041	0	0	0	0	0	0	0	0	0	0	0	0	0	0	0	0	0	0	0	0	0	0	0	0	0	0	0	0	0	0	0	0	0	0	0	0	122	120	78	0	0	0	0	0	0	34	0	0	0
ASV_107	320	166	242	266	250	119	145	0	0	447	318	1013	265	223	106	2572	3791	6854	616	68	0	180	144	60	341	309	208	1475	940	2112	823	1381	547	535	371	930	140	89	61	553	552	691	470	1010	773	365	500	1135	0
ASV_87	128	112	216	240	148	167	20	65	90	177	134	366	921	599	259	2370	2691	3828	110	0	0	75	0	30	1312	962	654	2700	1732	3776	219	304	183	127	151	747	2019	1592	669	2674	2759	2558	480	868	747	184	137	482	0
ASV_256	0	0	0	0	0	31	0	0	0	654	494	2519	0	0	0	61	57	198	120	117	150	107	38	83	0	101	0	320	202	403	372	661	255	288	273	528	248	97	198	903	1032	1180	596	1183	1002	602	611	1669	0
ASV_141	50	39	88	110	45	109	42	0	24	472	313	1326	53	70	36	94	58	207	47	58	63	34	0	0	489	356	201	520	442	896	83	0	0	59	78	410	791	619	233	1821	1796	1820	1930	4054	3210	547	575	1755	0
ASV_162	0	0	76	102	43	40	0	0	16	592	344	1110	87	70	33	630	766	1440	42	31	66	39	0	18	99	127	66	740	398	1180	149	211	89	0	57	106	388	327	120	1332	1474	2107	1557	2860	2079	489	714	1743	0
ASV_433	69	0	78	69	47	23	0	0	0	0	0	0	1331	892	303	1376	1552	2536	0	0	0	0	0	0	151	121	78	648	384	961	0	0	0	0	23	160	0	0	0	0	0	78	0	0	0	0	0	0	0
ASV_426	0	0	71	75	0	0	0	0	0	169	51	467	0	0	0	0	0	55	0	0	0	0	0	0	0	0	0	101	0	111	46	174	0	0	0	113	591	423	187	1397	1672	1903	520	1438	600	144	203	451	0
ASV_1361	0	0	0	0	0	0	18	0	0	16	13	56	0	0	0	0	0	13	350	0	0	859	918	112	0	0	0	0	0	0	109	216	93	126	95	220	0	0	0	0	0	0	0	0	0	9	0	60	0
ASV_442	0	0	0	0	0	0	0	0	0	419	281	1761	70	0	27	207	164	204	0	0	0	0	0	0	27	33	0	365	199	535	232	495	239	0	0	0	30	0	0	227	228	360	445	926	610	514	385	1644	0
ASV_675	0	0	0	30	0	0	0	0	0	170	113	645	0	0	0	0	0	0	0	0	0	0	0	0	0	0	0	0	0	0	0	0	0	0	0	0	110	0	36	841	878	1092	395	1123	625	180	176	639	0
ASV_679	93	0	0	60	35	58	0	0	0	51	11	126	148	93	47	578	711	1147	137	25	0	231	49	40	67	54	42	441	290	906	144	169	66	48	56	104	0	0	11	45	21	74	99	386	138	17	56	149	0
ASV_715	0	0	0	0	0	0	0	0	0	190	125	675	0	0	0	0	0	22	0	0	0	0	0	0	0	0	0	26	0	0	0	0	0	0	0	0	415	334	120	639	612	749	298	619	650	262	165	786	0
ASV_1333	0	0	0	0	0	0	0	0	0	0	0	0	19	23	0	128	88	153	83	0	0	0	0	0	20	0	0	467	251	840	269	363	131	190	118	212	0	0	0	0	0	0	0	0	0	0	0	0	0
ASV_1750	0	0	0	0	0	0	0	0	0	0	0	0	0	0	0	0	0	0	0	0	0	0	0	0	0	0	0	0	0	0	0	0	0	0	0	0	0	0	0	446	555	621	131	396	193	0	0	0	0
ASV_1221	0	0	0	0	0	0	0	0	0	0	0	252	0	0	0	0	0	0	0	0	0	0	0	0	0	0	0	0	0	0	0	0	0	0	0	0	417	350	148	503	554	589	140	288	184	0	82	214	0
ASV_1890	0	0	0	0	0	0	0	0	0	50	15	100	0	0	0	0	0	0	0	0	0	0	0	0	0	0	0	0	0	0	0	0	0	0	0	0	0	0	0	79	84	105	330	818	367	47	50	82	0
ASV_2068	0	0	0	0	0	0	0	0	0	0	0	0	0	0	0	0	0	0	125	0	0	0	0	0	0	0	0	0	0	0	310	528	209	213	183	338	0	0	0	0	0	0	0	0	0	0	0	0	0
ASV_1906	0	0	0	0	0	0	0	0	0	133	128	403	0	0	0	0	0	0	0	0	0	0	0	0	0	0	0	0	0	0	0	0	0	0	0	0	0	0	0	0	0	0	102	219	147	192	211	569	0
ASV_2224	0	0	0	0	0	0	0	0	0	10	8	126	0	0	0	0	0	0	0	0	22	0	0	0	0	0	0	0	0	0	0	0	0	0	0	0	0	0	0	20	25	33	323	541	435	35	45	75	0
ASV_1879	0	0	0	0	0	0	0	0	0	0	0	0	0	0	0	0	0	0	0	0	0	0	0	0	0	0	0	0	0	0	0	0	0	0	0	0	0	0	0	248	309	423	195	638	298	14	0	11	0
ASV_972	13	0	0	0	0	0	11	0	0	107	88	353	88	27	0	348	260	476	0	0	10	0	0	0	12	0	0	222	94	373	37	52	15	0	0	0	0	0	0	61	70	89	329	605	501	150	127	402	0
ASV_2453	0	0	0	0	0	0	0	0	0	39	14	0	0	0	0	14	0	0	155	0	0	430	190	0	0	0	0	0	0	0	0	0	0	249	135	260	0	0	0	0	0	0	0	0	0	0	0	0	0
ASV_3864	0	0	0	0	0	0	0	0	0	0	0	102	0	0	0	0	181	436	0	0	0	0	0	0	0	0	0	0	0	0	0	0	0	0	0	0	0	0	0	0	0	0	0	43	0	0	0	0	0
ASV_2607	0	0	0	0	0	0	0	0	0	0	0	0	0	0	0	303	293	412	0	0	0	0	0	0	0	0	0	67	0	211	0	0	0	0	0	0	0	0	0	0	0	0	0	39	0	0	38	0	0
ASV_2608	0	0	0	0	0	0	0	0	0	0	0	0	0	0	0	0	0	0	0	0	0	0	0	0	0	0	0	0	0	0	0	0	0	0	0	0	0	0	0	212	220	286	138	297	210	0	0	0	0
ASV_2194	0	0	0	0	0	0	0	0	0	0	0	195	0	0	0	0	62	0	0	0	0	0	0	0	0	33	0	87	0	206	134	249	109	0	0	137	114	0	0	59	0	0	128	174	54	0	0	0	0
ASV_2495	0	0	0	0	0	0	0	0	0	0	0	150	0	0	0	0	0	0	158	0	0	0	0	0	0	0	0	0	0	0	142	232	56	99	89	108	0	0	0	29	22	0	0	124	48	46	27	120	0
ASV_2854	0	0	0	0	0	0	0	0	0	0	0	0	0	0	0	0	0	0	0	0	0	0	0	0	185	187	0	0	0	0	0	0	0	0	0	0	161	212	0	169	63	228	0	0	0	0	0	0	0
ASV_2596	51	32	0	30	0	107	0	0	0	0	0	26	95	63	19	83	82	89	0	0	0	0	0	0	0	0	0	38	44	78	0	0	0	0	0	0	0	0	0	168	153	196	0	20	0	0	0	0	0
ASV_6439	0	0	0	0	0	0	0	0	0	0	0	0	0	0	0	0	0	0	0	0	0	0	0	0	0	0	0	0	0	0	81	207	29	0	0	0	0	0	0	0	0	0	0	0	0	0	0	0	0
ASV_3189	0	0	0	0	0	0	0	0	0	0	0	0	64	49	19	184	199	197	0	0	0	0	0	0	0	13	0	87	64	107	11	28	0	0	0	0	0	0	0	0	0	0	0	0	0	0	0	0	0
ASV_24720	0	0	0	0	0	0	7	0	0	0	0	0	0	0	0	0	0	0	0	0	0	0	0	0	0	0	0	0	0	0	0	0	0	0	0	0	0	0	0	0	0	0	0	0	0	0	0	0	0
ASV_4283	0	0	0	0	0	0	0	0	0	0	0	0	0	0	0	0	0	0	0	0	0	0	0	0	27	0	0	0	0	0	0	0	0	0	0	0	63	20	20	123	153	175	32	28	0	0	0	0	0
ASV_3881	0	0	0	0	0	0	0	0	0	0	37	212	0	0	0	0	0	0	0	0	0	0	0	0	0	0	0	0	0	0	0	0	0	0	0	0	0	0	0	0	0	0	43	193	105	38	0	127	0
ASV_3912	0	0	0	0	0	0	0	0	0	59	14	127	0	0	0	0	0	0	0	0	0	0	0	0	0	0	0	0	0	64	0	0	0	0	0	0	0	0	0	45	15	26	40	108	54	0	0	194	0
ASV_11708	0	0	0	91	0	0	0	0	0	0	0	0	0	0	0	0	0	0	0	0	0	0	0	0	0	0	0	0	0	0	0	0	0	0	0	0	0	0	0	0	0	0	0	0	0	0	0	0	0
ASV_3970	0	0	0	0	0	0	0	0	0	0	0	0	28	19	0	118	101	172	0	0	0	0	0	0	16	0	0	74	56	136	0	0	0	0	0	0	0	0	0	0	9	0	0	0	0	0	0	0	0
ASV_5615	0	0	0	0	0	0	0	0	0	0	0	0	0	0	0	0	0	0	0	0	0	0	0	0	0	0	0	0	0	0	0	0	0	0	0	0	0	0	0	0	54	0	45	203	98	0	0	0	0
ASV_6899	0	0	0	0	0	0	0	0	0	0	0	0	0	0	0	0	0	0	112	0	0	0	121	0	0	0	0	0	0	0	43	0	0	0	0	0	0	0	0	0	0	0	0	0	0	0	0	0	0
ASV_5868	0	0	0	0	0	0	0	0	0	0	0	0	0	0	0	0	0	0	0	0	0	0	0	0	0	0	0	0	0	0	0	0	0	0	0	0	52	18	0	87	82	132	0	0	0	0	0	0	0
ASV_5560	0	0	0	0	0	0	0	0	0	0	0	11	0	0	0	0	0	0	0	0	0	0	0	0	0	0	0	0	0	0	0	0	0	0	0	0	0	0	0	30	26	20	42	189	27	0	0	61	0
ASV_4272	0	0	0	0	0	0	0	0	0	0	18	109	0	0	0	0	0	0	0	0	0	0	0	0	0	0	0	0	0	91	121	123	58	81	0	0	0	0	0	0	0	0	0	0	0	0	0	44	0
ASV_5574	0	0	0	0	0	0	0	0	0	0	0	0	55	59	0	37	49	58	0	0	0	0	0	0	0	0	0	0	0	0	0	0	0	0	0	0	0	0	0	0	0	0	0	0	0	0	0	146	0
ASV_4416	0	0	0	0	0	0	0	0	0	0	0	152	0	0	0	0	0	0	0	0	0	0	0	0	0	0	0	0	15	37	0	0	0	0	0	0	73	0	0	0	0	26	35	123	70	13	0	66	0
ASV_8427	0	0	0	0	0	0	0	0	0	0	0	48	0	0	0	0	0	0	0	0	0	0	0	0	0	0	0	0	0	0	0	0	0	0	0	0	0	0	0	0	0	0	0	0	0	0	0	137	0
ASV_6533	23	45	0	0	0	0	0	0	0	0	0	0	125	68	47	0	0	0	0	0	0	0	0	0	0	0	0	0	0	0	0	0	0	0	0	0	0	0	0	0	0	0	0	0	0	0	0	0	0
ASV_5123	0	0	0	0	0	0	0	0	0	0	0	0	0	0	0	0	0	0	0	0	0	0	0	0	8	0	0	100	78	141	0	0	0	0	0	0	0	0	0	42	32	37	0	18	14	0	0	0	0
ASV_8114	0	0	0	0	0	0	0	0	0	0	0	0	0	0	0	0	0	0	0	0	0	0	0	0	0	0	0	0	0	0	0	0	0	0	0	0	0	0	0	0	0	0	0	162	38	0	0	0	0
ASV_6297	0	0	0	0	0	0	0	0	0	0	0	0	0	0	0	0	0	0	0	0	0	0	0	0	0	0	0	110	85	134	0	0	0	0	0	0	0	0	0	0	0	0	0	0	0	0	0	0	0
ASV_6605	0	0	0	0	0	0	0	0	0	0	0	0	0	0	0	0	0	0	0	0	0	0	0	0	0	0	0	0	0	0	0	0	0	0	0	0	0	0	0	106	94	102	0	0	0	0	0	0	0
ASV_8435	31	14	0	31	23	0	0	0	0	0	0	0	0	0	0	0	0	0	10	0	0	68	0	7	0	0	0	0	0	0	0	0	0	0	0	0	0	0	0	0	0	0	0	0	0	0	0	0	0
ASV_8671	0	0	0	0	0	0	0	0	0	0	0	0	0	0	0	26	32	116	0	0	0	0	0	0	0	0	0	0	0	0	0	0	0	0	0	0	0	0	0	0	0	0	0	0	0	0	0	0	0
ASV_6437	0	0	0	0	0	0	0	0	0	0	0	0	0	0	0	0	0	0	0	0	0	0	0	0	0	0	0	0	0	0	0	0	0	0	0	0	97	88	32	52	0	48	0	0	0	0	0	0	0
ASV_5388	0	0	0	0	0	0	0	0	0	0	0	0	0	0	0	0	0	0	0	0	0	0	0	0	23	0	13	78	28	66	0	0	0	0	0	0	14	0	0	60	58	88	0	0	0	0	0	0	0
ASV_6670	0	0	0	0	0	0	0	0	0	0	0	0	0	0	0	0	0	0	0	0	0	0	0	0	0	0	0	0	0	0	0	0	0	0	0	0	0	44	0	42	86	86	0	39	0	0	0	0	0
ASV_10211	0	0	0	0	0	0	0	0	0	0	0	0	0	0	0	0	0	0	0	0	0	0	0	0	0	0	0	0	0	0	0	0	0	0	0	0	0	0	0	0	0	0	0	124	0	0	0	0	0
ASV_9472	0	0	0	0	0	0	0	0	0	0	0	0	0	0	0	0	0	0	0	0	0	0	0	0	0	0	0	0	0	0	0	0	0	0	0	0	0	0	0	45	13	78	0	10	0	0	0	0	0
ASV_7009	0	0	0	0	0	0	0	0	0	14	0	93	0	0	0	0	0	0	0	0	0	0	0	0	0	0	0	0	0	0	0	0	0	0	0	0	0	0	0	0	0	0	22	57	0	33	0	51	0
ASV_8277	0	0	0	0	0	0	0	0	0	0	0	0	0	0	0	55	45	91	0	0	0	0	0	0	0	0	0	0	0	0	0	0	0	0	0	0	0	0	0	0	0	0	0	0	0	0	0	0	0
ASV_10874	0	0	0	0	0	0	0	0	0	0	0	0	0	0	0	0	0	0	0	0	0	0	0	0	0	0	0	0	0	0	0	0	0	0	0	0	0	0	0	0	0	0	0	107	0	0	0	0	0
ASV_8151	0	0	0	0	0	0	0	0	0	0	0	0	0	0	0	0	0	0	0	0	0	0	0	0	0	0	0	0	0	0	0	0	0	0	0	0	0	0	0	75	51	72	0	0	0	0	0	0	0
ASV_8496	0	0	0	0	0	0	0	0	0	0	0	87	0	0	0	0	0	0	0	0	0	0	0	0	0	0	0	0	0	0	0	0	0	0	0	0	0	0	0	0	0	0	0	36	0	13	0	46	0
ASV_10348	0	0	0	0	0	0	0	0	0	0	0	0	0	0	0	0	0	0	0	0	0	0	0	0	0	0	0	0	0	0	0	0	0	0	0	0	72	26	22	0	0	0	0	0	0	0	0	0	0
ASV_310	0	0	34	46	26	26	0	0	0	0	0	0	1104	745	234	1493	1755	2442	0	0	0	0	0	16	625	492	300	1374	1003	2085	53	73	52	16	18	328	0	0	0	0	101	148	0	0	47	0	0	0	0
ASV_545	0	0	0	0	0	0	0	0	0	291	232	537	0	0	0	84	0	266	0	0	0	0	0	0	0	0	0	0	0	172	56	176	0	0	0	0	349	228	96	700	741	1150	581	780	554	476	348	756	0
ASV_730	0	0	0	0	0	0	0	16	0	415	277	959	0	0	0	0	0	23	63	0	0	0	0	0	0	14	0	135	78	214	456	1120	426	30	0	86	0	0	0	0	0	0	87	105	97	447	528	942	0
ASV_571	0	0	0	0	0	0	0	0	0	0	81	316	63	0	0	0	33	0	45	0	0	0	0	0	501	501	236	795	518	1257	193	301	151	170	140	191	214	236	0	268	294	400	235	322	314	74	123	242	0
ASV_631	15	23	17	100	30	162	0	0	0	213	152	296	0	11	0	114	54	113	675	13	0	586	737	45	0	23	0	0	0	0	159	297	118	202	184	229	204	161	84	537	583	464	65	168	132	167	128	289	0
ASV_1836	0	0	0	0	0	0	0	0	0	0	0	0	0	0	0	0	0	0	208	0	0	579	697	0	0	0	0	0	0	0	96	142	0	125	154	188	0	0	0	0	0	0	0	0	0	0	0	0	0
ASV_1529	0	0	0	0	0	0	0	0	0	0	0	0	0	0	0	0	0	0	0	0	0	0	0	0	0	0	0	0	0	0	0	0	0	0	0	0	514	531	110	441	472	627	0	106	0	0	0	0	0
ASV_1605	0	0	0	0	0	0	0	0	0	0	0	94	0	0	0	174	152	233	0	0	0	0	0	0	180	157	0	389	276	652	0	0	0	0	0	71	0	0	0	47	39	104	0	33	0	0	32	0	0
ASV_1418	0	0	0	0	0	0	0	0	0	0	0	132	0	0	0	0	0	0	0	0	0	0	0	0	50	0	23	324	238	634	0	97	0	121	0	104	0	0	0	0	0	0	227	529	287	0	100	260	0
ASV_1972	0	0	0	0	0	0	0	0	0	114	124	375	0	0	0	0	0	0	0	0	0	0	0	0	0	0	0	17	13	23	0	0	0	0	0	0	0	0	0	97	71	110	57	144	92	123	144	511	0
ASV_2026	0	0	0	0	0	0	0	0	0	124	42	263	0	0	0	0	0	0	0	0	0	0	0	0	0	0	0	27	0	58	0	0	0	0	0	0	0	0	0	56	89	139	144	447	179	148	103	124	0
ASV_3778	0	0	0	0	0	0	0	0	0	0	0	0	0	0	0	0	0	0	0	0	0	0	0	0	63	0	0	0	0	0	0	0	0	0	0	0	0	0	0	85	68	64	111	142	254	0	0	0	0
ASV_2505	0	0	0	0	0	0	0	0	0	68	43	78	0	0	0	59	0	0	0	0	0	0	0	0	0	0	0	0	0	0	0	0	0	0	0	0	0	0	0	107	111	112	148	278	161	0	99	180	0
ASV_6288	0	0	0	0	0	0	0	0	0	0	0	0	0	0	0	0	0	20	0	0	0	0	0	0	7	0	0	28	24	87	39	103	21	0	0	0	0	0	0	0	0	0	0	0	0	0	0	0	0
ASV_7006	0	0	0	0	0	0	0	0	0	0	0	0	0	0	0	0	0	0	0	0	0	0	0	0	0	0	0	0	0	92	0	0	0	23	0	0	102	22	0	0	0	0	0	0	0	31	0	0	0
ASV_13879	16	0	0	0	0	42	0	0	0	0	0	0	0	0	0	0	0	0	0	0	0	0	0	0	0	0	0	0	0	0	0	0	0	0	0	0	0	0	0	0	0	0	0	0	0	0	0	0	0
ASV_4608	0	0	0	0	0	0	0	0	0	0	0	0	7	0	0	0	0	0	0	0	0	0	0	0	84	65	28	10	7	22	0	0	0	0	0	0	68	33	0	71	84	85	0	0	0	0	0	0	0
ASV_9530	0	0	0	0	0	0	0	0	0	0	0	0	0	0	0	0	0	0	0	0	0	0	0	0	0	0	0	0	0	0	0	0	0	0	0	0	76	27	0	35	0	0	0	0	0	0	0	6	0
ASV_4541	0	0	0	0	0	0	0	0	0	0	0	80	0	0	0	32	65	48	0	0	0	0	0	0	0	0	0	0	0	0	0	0	0	0	0	0	0	0	0	59	84	26	0	99	85	0	0	0	0
ASV_10221	0	0	0	0	0	0	0	0	0	0	0	0	54	69	0	0	0	0	0	0	0	0	0	0	0	0	0	0	0	0	0	0	0	0	0	0	0	0	0	0	0	0	0	0	0	0	0	0	0
ASV_4334	0	0	0	0	0	0	0	0	0	0	0	20	5	7	0	31	40	59	73	0	0	0	28	0	0	0	0	29	26	51	35	67	29	32	27	69	0	0	0	0	0	0	0	0	0	0	0	0	0
ASV_5973	0	0	0	0	0	0	0	0	0	0	0	0	0	0	0	0	0	0	0	0	0	0	0	0	62	62	0	80	64	83	0	0	0	0	0	11	0	0	0	0	0	0	0	0	0	0	0	0	0
ASV_1308	1197	695	59	134	169	626	0	0	0	0	0	10	172	112	22	50	62	100	0	0	0	0	0	0	0	18	0	0	0	0	5	0	0	0	0	0	0	0	15	0	0	0	0	0	0	0	0	0	0
ASV_801	0	0	33	11	18	0	0	0	0	0	0	9	111	94	26	749	734	935	0	4	0	0	0	0	176	154	62	745	598	775	75	61	39	42	7	149	0	5	7	29	36	41	101	106	81	0	0	0	0
ASV_747	147	61	226	97	0	21	6	0	0	0	10	56	502	333	420	809	614	757	503	0	0	0	0	6	66	52	75	373	291	425	93	90	48	28	0	39	25	24	14	18	22	22	40	28	45	0	29	18	0
ASV_4679	0	0	0	0	0	0	0	0	0	0	0	0	41	51	0	124	146	186	0	0	0	0	0	0	0	0	0	0	0	0	0	0	0	0	0	0	0	0	0	0	0	0	0	0	0	0	0	0	0
ASV_9582	0	0	0	95	0	48	0	0	0	0	0	0	0	0	0	0	0	0	0	0	0	0	0	0	0	0	0	0	0	0	0	0	0	0	0	0	0	0	0	0	0	0	0	0	0	0	0	0	0
ASV_4516	108	51	0	0	33	0	0	0	0	17	53	64	0	0	0	49	0	55	0	0	0	0	0	0	0	0	0	0	0	0	0	0	0	0	0	0	0	0	0	0	0	0	0	0	0	57	19	80	0
ASV_7352	0	0	0	0	0	0	0	0	0	0	0	0	0	0	0	0	0	0	106	0	0	8	55	0	0	0	0	0	0	0	0	0	0	0	74	0	0	0	0	0	0	0	0	0	0	0	0	0	0
ASV_16961	0	0	0	0	0	0	0	0	0	0	0	8	0	0	0	0	0	0	0	11	0	0	0	0	0	0	0	0	0	0	0	0	0	0	0	0	0	0	0	0	0	13	0	0	0	0	0	0	0
ASV_12174	0	0	11	0	0	0	0	0	0	0	0	0	0	0	0	0	0	16	0	9	0	0	0	0	0	0	0	9	5	0	0	0	0	0	0	0	0	0	0	0	0	21	0	11	0	0	0	0	0
ASV_5622	7	19	0	47	37	0	0	0	0	0	0	0	0	11	0	94	66	83	0	0	0	0	0	0	0	0	0	0	0	0	14	10	11	0	0	0	0	0	0	0	0	0	0	0	0	0	0	0	0
ASV_5851	0	0	0	0	0	0	0	0	0	0	0	0	0	0	0	0	0	0	0	0	0	0	0	0	54	73	9	65	32	122	0	0	0	0	0	0	0	0	0	0	0	0	0	0	18	0	0	0	0
ASV_3123	0	0	0	0	0	0	0	0	0	58	46	116	0	0	0	0	0	0	0	0	0	0	0	0	0	0	0	40	28	75	10	40	29	0	0	16	0	0	0	5	23	27	73	73	93	52	50	199	0
ASV_266	323	185	106	0	191	291	0	0	17	206	112	328	231	183	111	435	593	755	1479	41	21	1120	649	115	20	0	0	194	142	292	1123	1600	569	1307	1058	1982	0	40	0	0	0	0	0	0	45	243	191	479	0
ASV_569	679	310	102	903	211	876	0	0	0	169	124	365	46	52	0	280	344	444	180	49	0	204	154	0	33	120	0	0	0	31	165	226	0	0	0	0	67	0	86	0	43	44	270	369	337	240	222	508	0
ASV_1276	0	0	0	0	0	0	0	0	0	0	0	75	0	0	0	0	0	0	146	0	0	56	0	15	16	0	0	0	0	0	223	179	224	551	431	1489	0	0	0	0	0	0	0	0	0	16	22	112	0
ASV_449	0	0	78	34	38	0	0	0	0	207	179	582	0	33	17	498	480	786	20	0	0	0	0	0	94	69	0	878	634	1544	25	0	73	0	0	206	293	236	64	425	400	451	191	308	216	310	333	843	0
ASV_735	0	0	0	0	0	0	0	0	0	177	207	555	0	0	0	0	0	0	0	0	0	16	0	0	0	0	0	0	0	0	0	0	0	0	0	0	0	0	0	0	0	0	1053	1739	1428	283	292	734	0
ASV_1199	0	0	0	14	0	24	0	0	0	0	0	0	0	0	0	0	0	0	0	0	0	0	0	0	0	0	0	0	0	0	0	0	0	0	0	0	249	251	53	791	857	1085	111	280	88	0	0	0	0
ASV_1849	452	288	53	677	85	189	0	0	0	0	0	0	0	0	0	92	63	85	134	0	0	0	0	0	0	16	0	0	0	0	0	0	0	0	0	0	0	0	17	0	0	21	0	0	0	0	0	0	0
ASV_641	0	0	23	12	0	0	0	11	0	147	157	588	0	0	0	194	189	354	0	0	0	0	0	0	23	0	16	154	68	178	77	208	54	0	0	0	0	0	0	494	481	598	426	981	702	289	208	827	0
ASV_2395	0	0	0	0	0	0	0	0	0	0	0	0	0	0	0	0	0	0	72	0	0	135	142	5	0	0	0	0	0	0	143	272	82	123	159	404	0	0	0	0	0	0	0	0	0	0	0	0	0
ASV_6254	61	40	0	0	38	195	0	0	0	0	0	0	0	0	0	0	0	0	0	0	0	0	0	0	0	0	0	0	0	0	0	0	0	0	0	0	0	0	0	0	0	0	0	0	0	0	0	0	0
ASV_8246	0	0	0	7	0	0	5	6	0	9	10	14	0	0	0	0	0	0	6	18	19	14	0	0	8	0	0	0	0	8	0	0	0	8	14	0	0	0	0	0	8	0	8	13	0	5	5	8	0
ASV_5355	92	70	0	173	0	99	0	0	0	0	0	0	0	0	0	0	0	0	0	0	0	0	0	0	0	0	0	0	0	0	0	0	0	0	0	0	0	0	0	0	0	0	0	0	0	0	0	0	0
ASV_3342	18	0	0	0	0	69	0	0	0	0	0	0	113	79	18	140	0	37	0	0	0	0	0	18	0	0	0	152	53	218	0	39	0	0	0	0	0	0	0	0	0	0	0	0	0	0	0	0	0
ASV_4781	0	0	0	148	0	0	0	0	0	0	0	0	0	0	0	0	24	0	59	0	0	0	20	0	0	0	0	0	0	0	14	40	0	47	0	24	0	0	0	0	0	0	0	0	0	37	0	115	0
ASV_5529	188	97	0	16	0	109	0	0	0	0	0	0	0	0	0	0	0	0	0	0	0	0	0	0	0	0	0	0	0	0	0	0	0	0	0	0	0	0	0	0	0	0	0	0	0	0	0	0	0
ASV_2105	0	0	0	0	0	0	0	0	0	0	0	33	0	13	0	140	174	272	0	0	0	0	0	0	0	38	0	180	117	268	0	26	0	0	0	0	74	75	0	117	97	120	15	54	34	0	0	0	0
ASV_9107	6	0	14	0	4	0	0	4	0	11	9	0	0	6	10	0	0	7	0	0	0	0	8	8	0	0	0	4	0	0	0	4	0	0	15	9	0	2	4	0	0	8	11	0	2	0	12	0	0
ASV_3728	0	0	0	0	0	101	0	0	0	0	0	0	0	0	0	0	0	0	56	0	0	210	152	0	0	0	0	0	0	0	0	52	0	64	59	108	0	0	0	0	0	0	0	0	0	0	0	0	0
ASV_7116	0	0	0	0	0	0	0	0	0	0	0	0	0	0	0	0	0	0	260	0	0	0	0	0	0	0	0	0	0	0	0	0	0	0	0	0	0	0	0	0	0	0	0	0	0	0	0	0	0
ASV_5710	0	0	0	0	0	0	0	0	0	0	0	0	0	0	0	0	0	0	0	0	0	0	0	0	0	0	0	0	0	0	64	184	0	0	0	141	0	0	0	0	0	0	0	0	0	0	0	0	0
ASV_5996	135	96	0	50	0	78	0	0	0	0	0	0	0	0	0	0	0	0	0	0	0	0	0	0	0	0	0	0	0	0	0	0	0	0	0	0	0	0	0	0	0	0	0	0	0	0	0	0	0
ASV_12060	0	0	0	85	0	0	0	0	0	0	0	0	0	0	0	0	0	0	0	0	0	0	0	0	0	0	0	0	0	0	0	0	0	0	0	0	0	0	0	0	0	0	0	0	0	0	0	0	0
ASV_6238	0	0	0	0	0	0	0	0	0	0	0	0	0	0	0	0	0	0	0	0	0	0	0	0	0	0	0	0	0	0	0	0	0	0	0	0	0	0	0	106	98	131	0	0	0	0	0	0	0
ASV_3878	0	0	0	0	0	0	0	0	0	56	51	157	0	0	0	0	0	0	0	0	0	0	0	0	0	0	0	0	0	0	0	0	0	0	0	0	0	0	0	0	18	46	38	102	80	37	57	114	0
ASV_5444	0	0	0	0	29	31	0	0	0	0	0	0	0	0	0	0	0	0	13	0	0	138	49	0	0	0	0	0	0	0	0	0	24	84	51	0	0	0	0	0	0	0	0	0	0	0	0	0	0
ASV_8236	0	0	0	0	0	0	0	0	0	0	0	0	0	0	0	0	0	0	0	0	0	0	0	0	0	0	0	0	0	140	0	0	36	18	0	0	0	0	0	0	0	0	0	0	0	0	0	0	0
ASV_6361	0	0	0	0	0	0	0	0	0	0	0	0	0	0	0	0	0	0	0	0	0	0	0	0	0	0	0	0	0	0	0	0	0	0	0	0	0	0	0	91	125	108	0	0	0	0	0	0	0
ASV_5798	0	0	0	0	0	0	0	0	0	0	0	0	0	0	0	0	0	0	78	0	0	0	0	0	0	0	0	0	0	0	29	106	31	55	27	53	0	0	0	0	0	0	0	0	0	0	0	0	0
ASV_24836	0	0	0	0	0	0	0	0	0	0	0	0	0	0	0	0	0	0	0	6	0	0	0	0	0	0	0	0	0	0	0	0	0	0	0	0	0	0	0	0	0	0	0	0	0	0	0	0	0
ASV_7273	0	0	0	0	0	0	0	0	0	0	0	0	0	0	0	0	0	0	26	0	0	0	0	0	0	0	0	0	0	0	23	76	0	0	0	21	0	0	0	0	0	103	0	0	0	0	0	0	0
ASV_3487	0	0	0	0	0	0	0	0	0	42	0	92	0	0	0	21	0	0	0	0	0	0	0	0	0	0	0	0	9	21	0	0	0	0	0	0	66	49	12	95	93	0	67	86	110	27	71	35	0
ASV_8349	0	0	0	0	0	0	0	0	0	0	0	0	0	0	0	0	0	0	44	0	0	0	0	0	0	0	0	0	0	0	0	13	0	50	0	81	0	0	0	0	0	0	0	0	0	0	0	0	0
ASV_182	3835	2128	640	506	490	1535	14	13	30	87	39	118	2933	2604	987	762	748	949	168	13	27	8	18	40	334	435	198	205	179	351	230	303	94	53	61	46	133	100	144	39	55	66	81	105	83	69	91	141	0
ASV_2429	0	0	0	0	0	0	0	0	0	75	9	57	0	0	0	0	0	0	0	0	0	0	0	0	0	0	0	0	0	0	0	0	0	0	0	0	0	0	0	83	85	110	241	415	215	61	44	108	0
ASV_5082	0	0	0	0	0	0	0	0	0	0	0	0	237	199	0	0	39	0	0	0	0	0	0	0	0	0	0	0	0	0	0	0	0	0	0	0	0	0	0	0	0	0	0	0	0	0	0	0	0
ASV_3431	0	0	0	0	0	0	0	0	0	41	13	60	0	0	0	0	0	0	0	0	0	0	0	0	0	0	0	0	0	0	0	0	0	0	0	0	0	0	0	0	0	0	72	212	174	54	51	240	0
ASV_2681	0	0	0	0	0	0	0	0	0	18	17	130	0	0	0	21	19	70	0	0	0	0	0	0	32	21	0	134	94	155	0	0	0	0	0	56	0	0	0	0	0	0	15	44	48	77	148	216	0
ASV_5096	202	59	15	0	0	0	0	0	0	0	0	28	0	0	0	0	0	0	14	0	0	0	0	0	0	0	0	0	0	0	87	34	19	0	10	2	3	0	0	0	0	0	0	0	0	0	0	0	0
ASV_3551	0	0	0	0	0	0	0	0	0	0	0	0	0	0	0	39	49	83	0	0	0	0	0	0	0	0	0	0	13	71	21	106	0	0	0	0	0	0	0	0	0	21	214	92	54	0	0	106	0
ASV_4324	0	0	0	7	0	0	0	0	0	0	0	0	0	2	0	122	143	65	0	0	0	0	0	0	24	22	50	0	0	16	0	0	0	27	0	0	0	0	0	32	72	0	15	26	7	0	0	0	0
ASV_4899	0	0	4	0	0	0	0	0	0	0	0	0	0	0	0	0	0	0	0	0	0	0	0	0	0	0	0	0	0	0	0	0	0	0	0	0	103	55	101	81	103	61	0	0	0	0	0	0	0
ASV_5384	0	0	17	16	0	10	8	0	0	40	12	0	0	0	9	6	0	0	0	13	25	9	12	24	0	32	0	0	0	0	6	0	0	13	25	9	27	20	18	0	0	0	0	0	0	15	27	35	0
ASV_224	67	0	0	0	0	28	29	0	32	970	829	2787	0	0	0	0	0	0	0	31	74	30	0	32	0	0	0	0	0	0	0	0	0	34	146	0	0	0	0	172	142	180	1082	2027	1634	1991	1545	4671	0
ASV_269	600	259	79	91	67	434	16	0	0	748	708	2503	89	73	38	244	346	540	190	17	0	126	26	16	0	27	0	206	158	468	396	636	158	23	66	75	13	0	13	0	12	33	601	1068	577	1017	1077	2814	0
ASV_546	96	0	21	834	321	1070	39	11	17	32	28	34	53	46	33	210	148	209	634	21	21	520	491	89	24	21	11	197	137	346	562	732	500	175	125	495	34	32	19	9	33	25	21	26	0	9	0	34	0
ASV_538	47	0	0	15	0	0	0	22	0	236	191	730	74	74	8	179	133	236	320	14	41	241	15	38	0	0	0	128	68	203	619	1058	397	310	205	329	7	0	0	0	0	0	235	310	343	243	432	1138	0
ASV_772	0	0	15	0	0	15	0	0	0	232	142	831	0	0	0	0	17	101	11	12	29	0	0	0	0	0	0	120	77	164	0	0	0	0	0	0	0	0	0	255	285	375	574	1070	974	205	159	577	0
ASV_1337	60	16	32	104	37	26	28	12	12	92	81	59	17	18	28	81	24	47	287	40	27	274	24	18	56	63	16	73	64	43	135	188	0	252	267	391	37	22	50	34	50	69	0	28	0	27	0	39	0
ASV_1419	0	0	0	0	0	0	0	0	0	282	171	458	0	0	0	0	29	88	0	0	0	0	0	0	0	0	0	170	91	241	0	0	0	0	0	0	0	0	0	0	0	0	233	341	256	127	136	497	0
ASV_2624	0	0	0	0	0	0	0	0	0	0	0	0	72	61	16	282	258	441	0	0	0	0	0	0	0	0	0	77	38	108	0	0	0	0	0	0	0	0	0	0	0	0	0	0	0	0	0	0	0
ASV_1913	53	0	0	0	7	0	0	0	0	0	0	0	376	330	80	281	196	375	0	0	0	0	0	0	21	0	0	126	29	191	0	13	0	0	0	0	0	13	0	0	0	0	0	0	0	0	0	0	0
ASV_2476	0	0	0	0	0	0	0	0	0	0	0	0	0	0	0	234	241	400	0	0	0	0	0	0	0	0	0	136	135	259	0	0	0	0	0	59	0	0	0	0	0	0	0	0	0	0	0	0	0
ASV_4380	0	0	0	0	0	0	0	0	0	0	0	0	0	0	0	0	0	0	0	0	0	0	0	0	0	0	0	0	0	0	168	306	144	0	0	0	0	0	0	0	0	0	0	0	0	0	0	0	0
ASV_2667	0	0	0	0	0	0	0	0	0	26	16	82	0	0	0	20	19	0	316	0	0	64	20	0	0	0	0	0	0	0	83	305	80	23	0	44	0	0	0	0	0	0	0	0	0	49	75	100	0
ASV_1809	0	31	32	10	0	0	0	0	0	0	0	25	28	27	0	219	180	277	0	0	0	0	0	0	117	103	67	342	205	360	0	13	0	23	25	100	0	0	0	0	0	20	23	0	0	0	0	0	0
ASV_2157	0	0	0	0	0	0	0	0	0	0	0	0	64	82	0	190	181	337	0	0	0	0	0	0	108	95	45	174	132	355	0	0	0	0	19	0	0	0	0	0	0	0	0	0	0	0	0	0	0
ASV_2593	0	0	0	0	0	0	0	0	0	0	59	145	281	286	56	67	0	0	0	0	0	0	0	0	39	18	0	0	0	59	0	0	0	0	0	0	0	0	0	0	0	0	0	0	0	114	64	188	0
ASV_6187	127	66	0	0	11	136	0	0	0	0	0	0	0	0	0	0	0	0	0	0	0	0	0	0	0	0	0	0	0	0	0	0	0	0	0	0	0	0	0	0	0	0	0	0	0	0	0	0	0
ASV_1973	0	0	0	0	0	0	0	0	0	0	0	0	0	0	0	0	0	0	0	0	0	0	0	0	201	150	24	24	30	130	0	0	0	0	0	0	96	95	20	152	139	248	185	221	246	0	53	0	0
ASV_2668	0	13	0	0	0	0	0	0	0	0	0	0	0	0	0	170	109	301	0	0	0	0	0	0	0	0	0	263	165	271	0	0	22	0	0	0	0	0	0	0	0	8	0	0	0	0	0	0	0
ASV_7547	0	0	0	0	13	103	0	0	0	0	0	0	10	0	0	0	0	0	0	0	0	40	0	10	0	0	0	0	0	0	44	0	9	0	0	0	0	0	0	0	0	0	0	0	0	0	0	0	0
ASV_4481	0	0	0	0	0	0	0	0	0	0	0	11	0	0	0	0	0	0	0	0	0	0	0	0	0	0	0	142	95	225	0	0	6	0	0	29	0	0	0	0	0	0	0	18	47	23	0	0	0
ASV_3396	0	0	0	0	0	0	0	0	0	0	0	33	127	89	30	125	186	210	0	0	0	0	0	0	0	0	0	28	0	33	0	0	0	0	0	0	10	0	0	0	0	0	0	0	23	0	20	18	0
ASV_5071	0	0	0	0	0	0	0	0	0	0	0	0	0	0	0	51	0	22	0	0	0	0	0	0	0	0	0	125	63	204	12	0	0	0	0	0	0	0	0	0	0	0	0	0	0	0	0	0	0
ASV_5466	0	0	0	0	0	0	0	0	0	0	0	110	0	0	0	0	0	0	20	0	0	0	63	0	0	0	0	0	0	0	0	0	0	0	0	143	0	0	0	0	0	0	0	0	0	0	0	81	0
ASV_3809	0	0	0	0	0	0	0	0	0	30	31	194	0	0	0	0	0	0	0	0	0	0	0	0	0	0	0	0	0	0	8	0	0	0	0	0	0	0	0	0	0	0	54	89	70	76	70	155	0
ASV_4045	14	0	0	36	0	19	0	0	0	11	0	16	0	0	0	0	0	0	92	0	0	105	84	0	0	0	0	0	0	0	36	137	28	44	0	66	0	0	0	0	0	0	0	0	0	0	21	0	0
ASV_4699	0	0	0	0	0	0	0	0	0	0	0	89	0	0	0	0	0	0	0	0	0	0	0	0	0	0	0	0	0	0	0	68	0	0	0	0	0	0	0	0	0	0	43	16	79	40	70	140	0
ASV_10244	0	0	0	0	0	0	0	0	0	0	0	0	0	0	0	0	0	0	0	0	0	0	0	0	0	0	0	0	0	0	0	0	0	0	0	82	0	0	0	0	0	0	0	0	0	41	0	0	0
ASV_9272	0	0	0	0	0	0	0	0	0	0	0	0	0	0	0	0	0	0	0	0	0	0	0	0	0	0	0	0	0	0	0	0	0	0	0	0	78	74	0	0	0	0	0	0	0	0	0	0	0
ASV_11811	0	0	0	0	0	0	0	0	0	0	0	0	0	0	0	0	0	0	0	0	0	0	0	0	0	0	0	0	0	0	0	71	0	0	18	0	0	0	0	0	0	0	0	0	0	0	0	0	0
ASV_13538	0	0	0	0	0	0	0	0	0	0	0	0	0	0	0	0	0	0	0	0	0	0	61	0	0	0	0	0	0	0	0	0	0	0	0	0	0	0	0	0	0	0	0	0	0	0	0	0	0
ASV_1442	0	2	5	16	3	0	0	0	0	0	0	0	0	0	0	0	0	24	0	0	0	0	0	0	0	0	0	20	6	9	0	0	0	0	0	0	0	0	0	796	1044	749	95	207	51	0	13	32	0
ASV_5838	0	0	0	41	11	15	0	0	0	0	0	0	0	0	0	0	0	0	21	0	0	0	115	0	0	0	0	0	0	0	10	34	0	86	41	0	0	0	0	0	0	0	0	0	0	0	0	0	0
ASV_3300	0	0	0	0	0	0	2	0	0	37	78	95	0	0	0	21	13	0	0	0	0	0	0	0	0	0	0	19	6	10	19	33	12	0	0	60	0	0	0	0	0	2	97	124	82	88	120	52	0
ASV_3385	9	0	0	27	11	23	0	0	0	30	10	34	6	0	0	38	22	43	0	2	0	68	44	0	0	4	0	21	20	13	128	61	28	0	33	0	0	0	0	10	0	7	58	27	37	40	40	42	0
ASV_6787	0	0	0	0	0	0	0	0	0	0	0	0	0	0	0	66	39	118	0	0	0	0	0	0	0	0	0	0	0	24	27	8	3	0	0	0	0	0	0	0	0	0	0	0	0	0	0	0	0
ASV_7854	0	0	0	0	0	0	0	0	0	0	0	0	0	0	0	0	0	0	0	0	0	0	0	0	0	0	0	0	4	0	0	0	0	0	0	0	0	0	0	63	70	76	0	0	0	0	0	0	0
ASV_2423	84	44	0	538	125	91	0	0	0	0	0	0	0	0	0	0	0	0	371	0	0	0	0	0	0	0	0	0	45	0	97	50	20	0	45	0	0	0	0	0	0	0	0	0	0	0	0	0	0
ASV_1078	0	0	0	0	0	0	0	0	0	902	610	606	0	6	0	7	0	0	0	0	2	80	4	4	0	0	0	0	0	0	27	0	4	34	25	7	25	73	59	0	12	6	119	70	61	548	690	347	0
ASV_1364	6	0	11	6	0	0	0	0	0	465	757	415	0	0	0	0	0	11	0	0	0	47	4	0	0	17	0	50	37	44	66	18	34	138	16	47	0	0	10	0	4	11	85	12	8	309	330	313	0
ASV_4452	30	12	27	26	0	22	10	0	8	35	30	14	18	0	7	0	0	0	0	34	32	11	0	16	0	0	8	0	0	0	0	12	0	0	42	30	10	5	8	16	0	0	25	46	15	24	12	18	0
ASV_1660	654	179	54	388	122	152	0	0	0	0	0	0	289	308	92	103	79	79	0	0	0	0	0	0	0	0	0	0	0	0	0	0	0	0	0	0	16	0	0	0	0	0	0	0	0	0	0	0	0
ASV_9013	0	0	0	0	0	0	0	11	0	15	0	7	0	0	0	0	0	23	0	0	0	0	0	0	0	0	0	20	23	18	0	0	0	0	0	0	0	0	0	0	22	9	0	0	0	0	0	14	0
ASV_869	3	0	11	10	10	0	5	0	0	510	533	352	6	11	5	104	84	128	126	4	0	0	0	0	0	16	0	61	49	38	292	125	47	0	0	0	4	0	5	357	559	310	241	310	159	352	309	381	0
ASV_3949	26	0	11	12	9	8	10	0	0	44	0	0	0	0	0	0	0	0	466	9	0	0	0	0	0	12	0	23	12	0	94	0	0	0	0	0	0	0	0	0	0	0	0	0	0	0	0	0	0
ASV_3496	0	0	0	0	0	0	0	0	0	34	43	30	0	0	0	0	0	0	0	0	0	0	0	0	0	0	0	0	0	0	0	0	0	0	0	0	0	0	0	137	239	144	55	78	40	60	32	0	0
ASV_5064	0	0	0	0	0	0	0	0	0	0	0	0	0	0	0	0	0	0	0	0	0	0	0	0	0	0	0	0	0	0	0	0	0	0	0	0	11	0	0	140	223	72	25	0	0	0	7	0	0
ASV_3846	193	87	176	0	10	47	0	0	0	0	0	0	43	62	62	0	21	8	0	0	0	0	2	0	6	0	6	23	0	0	0	0	0	0	0	0	9	8	0	0	3	0	0	0	0	0	0	0	0
ASV_8401	34	4	0	63	9	76	0	0	0	0	0	0	0	0	0	0	0	0	0	0	0	0	0	0	0	0	0	0	0	0	0	0	0	0	0	0	0	0	0	0	0	0	0	0	0	0	0	0	0
ASV_24261	0	0	0	0	0	0	0	0	0	0	0	0	0	0	0	0	0	0	0	0	7	0	0	0	0	0	0	0	0	0	0	0	0	0	0	0	0	0	0	0	0	0	0	0	0	0	0	0	0
ASV_5692	0	0	0	0	0	0	0	0	0	0	0	0	0	0	0	0	0	0	56	0	0	92	96	0	0	0	0	0	0	0	62	0	0	45	39	0	0	0	0	0	0	0	0	0	0	0	0	0	0
ASV_8237	0	0	0	0	0	0	0	0	0	0	0	0	0	0	0	0	0	0	0	0	0	0	0	0	0	0	0	0	0	0	72	0	12	0	110	0	0	0	0	0	0	0	0	0	0	0	0	0	0
ASV_537	9	0	10	11	0	19	12	0	0	972	867	697	10	10	0	0	0	6	7	13	7	21	4	17	7	7	0	0	0	0	0	0	0	22	33	19	6	0	4	150	246	143	1088	845	613	975	1014	780	0
ASV_6001	11	3	12	12	8	4	0	2	0	13	19	9	3	7	13	4	2	19	10	0	0	4	0	0	18	0	0	9	20	5	14	0	0	6	17	15	4	6	11	5	20	5	18	11	0	5	0	14	0
ASV_1565	40	27	85	39	29	60	43	23	35	152	76	60	68	73	42	28	6	29	48	57	61	93	68	88	48	47	35	41	27	40	78	38	12	126	141	54	64	44	42	18	32	19	75	62	35	85	116	97	0
ASV_1881	39	26	63	30	23	33	33	14	30	116	68	42	42	49	32	32	11	30	38	37	58	81	71	53	35	25	28	54	38	28	59	23	34	87	101	48	47	16	24	20	26	30	75	51	23	67	78	66	0
ASV_681	80	31	78	48	107	57	35	17	25	372	242	142	117	155	73	198	243	208	108	59	43	61	18	44	43	71	40	268	287	174	1141	466	372	261	277	97	59	40	43	25	27	27	73	55	25	240	197	129	0
ASV_2226	0	0	0	0	0	0	0	0	0	0	0	0	0	0	0	0	0	0	125	0	0	124	77	0	0	0	0	0	0	0	171	125	61	457	364	192	0	0	0	0	0	0	0	0	0	0	0	0	0
ASV_5357	7	0	29	0	10	4	6	5	0	13	19	0	0	3	6	0	0	23	25	20	6	9	7	0	15	19	0	23	17	24	17	0	0	0	18	6	6	0	16	0	30	17	14	8	4	0	0	7	0
ASV_10345	0	0	0	0	0	0	0	0	0	0	0	0	0	0	0	0	0	0	0	0	0	0	120	0	0	0	0	0	0	0	0	0	0	0	0	0	0	0	0	0	0	0	0	0	0	0	0	0	0
ASV_197	3610	935	261	1135	438	748	22	0	46	129	82	54	3697	3383	1236	836	492	569	39	27	20	59	31	46	241	280	84	339	225	295	139	41	33	107	161	94	148	123	134	12	47	20	58	30	0	31	93	79	0
ASV_132	105	35	113	33	29	70	38	12	16	1519	1531	916	234	265	194	520	715	439	56	53	55	52	187	39	870	801	531	1168	1070	620	404	189	145	308	591	341	1185	1214	860	681	848	348	2323	2145	1698	1020	1209	759	0
ASV_1454	0	0	0	0	0	0	3	0	0	21	14	6	0	4	3	0	0	0	49	0	0	0	21	6	0	0	0	0	0	0	98	0	23	884	1306	541	11	0	0	0	0	0	0	0	0	4	0	17	0
ASV_1316	309	165	355	216	122	331	0	0	0	0	0	0	159	121	126	274	310	362	0	0	0	0	0	0	39	24	53	144	127	122	0	0	0	34	0	0	0	0	22	0	0	0	0	0	0	0	0	0	0
ASV_1412	0	0	0	0	0	0	0	0	0	155	122	116	0	0	0	0	0	0	0	0	0	0	0	0	161	157	104	167	196	52	0	0	0	0	0	37	0	0	0	44	122	0	732	535	432	0	0	0	0
ASV_2004	0	0	0	0	0	0	0	0	0	23	11	23	0	0	0	0	0	0	338	0	0	613	215	0	0	0	0	0	0	0	223	34	58	200	130	59	0	0	0	0	0	0	0	0	0	27	14	0	0
ASV_2728	40	0	0	0	0	0	0	0	0	21	43	28	0	0	0	0	0	0	168	28	0	92	80	0	0	0	0	0	0	0	90	104	0	268	123	132	0	0	0	0	0	0	0	0	0	0	48	19	0
ASV_3306	0	0	0	0	0	0	0	0	0	0	0	0	300	265	295	0	19	0	0	0	0	0	0	0	0	0	0	0	38	0	0	0	0	0	50	0	0	0	0	0	0	0	0	0	0	0	0	0	0
ASV_3188	0	0	0	0	0	0	0	0	0	0	0	35	0	0	0	0	0	0	0	0	0	0	0	0	0	0	0	0	0	0	0	0	0	0	0	0	28	0	10	241	312	176	44	50	19	39	0	69	0
ASV_2640	0	0	0	0	72	0	0	0	0	26	78	12	0	0	0	0	0	0	0	0	0	0	0	0	0	0	0	0	0	0	0	0	0	0	0	0	0	0	0	159	223	103	186	78	59	142	156	50	0
ASV_5805	3	0	7	7	4	0	5	0	5	5	4	0	6	9	0	0	13	4	86	0	3	4	125	14	9	0	0	0	7	5	6	0	0	13	12	0	0	0	7	0	0	0	0	0	0	0	8	7	0
ASV_1585	0	21	0	96	61	72	0	0	0	61	49	28	0	0	0	165	131	163	126	6	5	117	0	0	0	0	0	0	0	0	211	118	90	101	20	74	51	23	41	102	207	110	168	82	95	0	0	78	0
ASV_2931	0	0	0	5	0	0	0	0	0	222	186	80	0	0	0	0	0	0	0	0	0	0	0	0	0	0	0	0	0	0	0	0	0	0	0	0	12	0	5	104	115	93	42	7	4	153	100	36	0
ASV_3467	102	0	150	0	0	0	0	0	0	0	0	0	0	0	0	0	0	0	0	0	0	0	0	0	24	0	50	200	181	198	0	0	0	0	0	0	0	0	0	0	0	0	0	0	0	0	0	0	0
ASV_8394	0	0	0	91	0	0	0	0	0	0	0	0	54	41	0	0	0	0	0	0	0	0	0	0	0	0	0	0	0	0	0	0	0	0	0	0	0	0	0	0	0	0	0	0	0	0	0	0	0
ASV_3499	0	0	0	0	0	0	0	0	0	0	0	42	0	0	0	0	0	0	0	0	0	0	0	0	0	0	0	7	0	4	36	0	0	0	0	0	78	78	139	125	144	80	48	23	55	0	32	0	0
ASV_11880	0	0	0	88	0	0	0	0	0	0	0	0	0	0	0	0	0	0	0	0	0	0	0	0	0	0	0	0	0	0	0	0	0	0	0	0	0	0	0	0	0	0	0	0	0	0	0	0	0
ASV_5590	0	0	0	0	0	0	0	0	0	0	0	0	15	0	24	0	0	0	0	0	0	0	0	0	109	143	111	0	0	0	0	0	0	0	0	0	0	0	0	0	0	0	0	0	0	0	0	0	0
ASV_5423	0	0	0	0	0	0	0	0	0	0	0	0	0	0	0	0	0	0	0	0	0	111	0	0	0	0	0	0	0	0	0	0	0	125	110	77	0	0	0	0	0	0	0	0	0	0	0	0	0
ASV_5333	0	0	0	0	0	0	0	0	0	0	0	11	0	0	0	0	0	0	11	0	0	67	0	0	0	0	0	0	0	0	139	46	0	82	44	13	0	0	0	0	0	0	0	0	0	0	0	24	0
ASV_6455	0	0	0	0	0	0	0	0	0	0	0	0	30	29	11	62	109	74	0	0	0	0	0	0	0	0	0	0	0	0	0	0	0	0	0	0	0	0	0	0	0	0	0	0	0	0	0	0	0
ASV_7438	0	0	0	0	0	0	0	0	0	39	0	0	0	0	0	0	0	0	0	0	0	0	0	0	0	0	0	0	0	0	0	0	0	0	0	0	0	0	0	0	0	0	23	0	0	97	48	31	0
ASV_7102	0	0	0	0	0	0	0	0	0	0	20	0	0	0	0	0	0	0	0	0	0	0	0	0	0	0	0	0	0	4	0	0	0	0	0	0	0	0	0	7	15	0	113	62	38	0	3	0	0
ASV_8470	0	0	0	0	0	0	0	0	0	94	0	23	0	0	0	0	0	0	0	0	0	0	0	0	0	0	0	0	0	0	0	0	0	0	0	0	0	0	0	0	0	0	0	31	0	0	35	0	0
ASV_9248	0	0	0	0	0	0	0	0	0	0	0	0	0	0	0	0	0	0	0	0	0	0	0	0	0	0	0	0	0	0	0	0	0	0	0	0	71	70	0	12	0	0	0	0	0	0	0	0	0
ASV_7000	0	0	0	0	0	0	0	0	0	0	0	0	0	19	5	79	48	52	0	0	0	0	0	0	0	9	0	0	20	8	0	0	0	30	0	0	0	0	0	0	0	0	0	0	0	0	0	0	0
ASV_10165	0	0	0	0	0	0	0	0	0	22	12	0	0	0	0	0	0	0	0	0	0	0	0	5	0	0	0	0	0	0	20	12	0	39	0	0	0	0	0	0	0	0	0	5	0	0	10	0	0
ASV_7289	0	0	0	0	0	0	0	0	0	0	0	0	0	0	0	0	0	0	0	0	0	0	0	0	0	0	0	0	0	0	0	0	0	0	0	0	0	0	0	0	0	0	83	91	74	0	0	0	0
ASV_10825	0	0	0	0	0	0	0	0	0	0	0	0	0	0	0	0	0	0	0	0	0	0	0	0	0	0	0	0	0	0	0	0	0	0	0	0	39	63	6	0	0	0	0	0	0	0	0	0	0
ASV_1340	8	0	8	0	0	0	0	0	0	78	112	93	0	15	20	57	87	109	0	0	0	0	0	0	125	79	105	103	75	80	12	0	3	0	88	0	416	341	330	116	120	107	195	212	93	8	49	95	0
ASV_2887	0	0	0	0	0	0	0	0	0	64	28	97	0	0	0	0	0	0	0	0	0	0	0	0	0	0	0	0	0	0	0	0	0	0	0	0	23	10	30	144	146	107	182	151	119	0	0	87	0
ASV_5791	0	0	0	0	0	0	0	0	0	0	23	85	0	0	0	0	0	0	0	0	0	0	0	0	18	6	18	9	18	0	38	0	0	0	20	22	0	0	0	0	0	0	0	0	0	44	79	0	0
ASV_593	98	52	187	77	106	187	68	33	63	747	186	155	174	293	88	59	22	45	60	142	149	369	270	215	93	106	62	78	58	36	233	88	46	485	563	169	249	71	129	32	64	63	235	158	74	304	364	332	0
ASV_248	98	43	130	44	0	28	0	0	0	289	235	120	31	89	140	38	27	103	9	22	0	0	0	0	721	669	860	525	511	413	153	38	75	112	150	211	2237	1837	2609	880	1193	713	558	702	321	387	188	137	0
ASV_330	1574	437	284	420	289	364	0	0	21	74	0	0	2133	2333	823	840	383	473	0	0	0	97	0	0	443	575	191	518	373	426	138	42	0	196	96	167	64	0	0	0	0	0	0	0	0	18	67	65	0
ASV_348	0	0	0	0	0	0	34	0	15	948	1061	595	0	0	20	94	129	123	82	28	21	0	0	0	60	0	40	143	132	119	1031	541	232	137	183	163	159	75	68	337	347	197	1921	1295	885	618	786	605	0
ASV_232	381	269	247	123	160	111	0	0	13	1208	1266	855	131	144	64	105	0	72	293	0	16	65	36	20	444	319	330	438	476	413	564	441	157	1536	1405	344	332	262	220	327	415	192	562	471	285	956	1095	657	0
ASV_521	415	134	0	146	0	0	31	0	0	0	139	53	1119	1143	445	495	228	377	89	38	66	0	67	24	513	595	297	385	288	392	96	0	64	0	158	0	176	274	168	24	79	71	67	25	19	57	53	52	0
ASV_364	260	125	388	509	80	47	0	0	9	117	53	33	558	470	604	652	590	560	126	10	0	130	209	0	339	277	375	529	543	502	553	273	186	1196	610	695	46	153	121	194	156	192	49	0	0	89	86	77	0
ASV_2275	492	128	45	532	212	184	0	0	0	0	0	7	18	18	10	0	0	0	0	0	0	0	0	0	0	0	0	0	0	0	0	0	0	0	0	0	0	0	0	0	0	0	0	0	0	0	0	0	0
ASV_945	0	0	10	0	0	12	4	10	7	300	276	220	0	0	0	8	0	0	39	4	0	96	136	5	0	0	0	0	0	8	315	266	87	796	838	480	0	0	0	0	0	0	122	160	106	333	229	255	0
ASV_962	27	14	38	0	0	0	0	0	0	29	71	97	0	14	37	0	0	0	58	0	0	0	0	0	259	239	263	145	91	108	98	131	63	284	249	94	442	416	707	260	228	154	80	84	82	49	55	18	0
ASV_617	12	0	0	9	0	137	11	9	8	560	531	312	0	15	8	55	40	61	344	0	5	290	130	16	14	0	0	31	42	59	893	325	153	360	559	270	28	0	0	27	34	21	376	342	186	479	403	529	0
ASV_958	0	0	0	0	0	0	0	0	0	0	0	0	479	418	363	660	702	699	0	0	0	0	0	20	192	151	107	238	264	230	0	0	0	0	0	0	182	149	147	0	0	0	0	0	0	0	0	0	0
ASV_734	0	0	48	20	8	0	9	0	0	172	120	114	0	30	16	28	0	16	9	0	0	0	0	0	116	84	90	424	398	361	209	44	62	89	87	119	454	474	580	432	647	386	153	173	78	166	168	110	0
ASV_1588	532	153	0	162	0	0	0	0	0	0	0	0	556	576	222	177	94	137	0	0	0	0	0	0	0	0	0	0	0	0	0	0	0	0	55	0	0	0	0	0	0	0	0	0	0	0	0	0	0
ASV_9299	0	0	0	0	0	0	0	0	0	14	0	18	0	0	0	0	0	0	0	24	0	0	0	32	0	0	0	0	0	21	19	0	0	0	0	0	0	0	0	0	0	0	12	0	0	0	11	0	0
ASV_1519	0	0	16	0	0	0	0	0	0	34	18	10	0	8	0	0	0	22	0	0	0	0	0	0	0	0	0	21	0	0	0	0	0	0	10	0	280	159	365	319	535	280	172	339	80	99	0	61	0
ASV_2888	0	0	0	0	0	0	0	0	0	0	0	0	324	428	184	214	37	0	0	0	0	0	0	0	0	0	0	0	0	0	0	0	0	0	0	0	0	0	0	0	0	0	0	0	0	0	0	0	0
ASV_5491	0	0	15	0	0	6	7	0	0	34	24	0	21	21	15	0	0	0	0	0	21	6	6	7	7	0	0	0	0	0	57	28	0	8	25	0	21	13	19	0	0	0	14	6	0	11	15	7	0
ASV_7051	0	0	14	7	0	10	7	7	8	14	16	0	0	0	0	0	0	18	3	23	19	12	0	0	0	0	0	11	5	0	7	0	0	6	7	6	0	0	0	0	9	23	24	9	0	0	0	0	0
ASV_3183	0	0	0	0	0	0	0	0	0	0	0	0	0	0	0	0	0	0	0	0	0	0	0	0	0	0	0	0	0	0	0	0	0	0	0	0	288	203	381	57	81	16	0	0	0	0	0	0	0
ASV_10683	0	0	0	0	112	0	0	0	0	0	0	0	0	0	0	0	0	0	0	0	0	0	0	0	0	0	0	0	0	0	0	0	0	0	0	0	0	0	0	0	0	0	0	0	0	0	0	0	0
ASV_1633	0	0	7	0	0	0	0	0	0	49	46	35	20	19	12	91	163	164	403	0	0	323	73	5	0	0	0	52	63	72	251	18	20	232	155	68	0	0	0	0	0	13	0	0	92	55	62	0	0
ASV_2575	0	0	3	0	0	0	0	0	0	66	38	63	0	12	0	0	0	0	0	0	0	0	0	0	17	0	0	0	0	0	0	0	0	0	0	0	261	202	316	68	98	53	23	24	0	59	49	35	0
ASV_10305	0	0	0	0	0	0	0	0	0	8	5	8	0	0	0	0	0	0	0	7	16	11	0	0	0	0	0	0	0	0	22	0	0	0	30	0	0	0	0	0	0	0	10	0	4	0	0	0	0
ASV_2847	0	0	0	0	0	0	0	0	0	0	15	0	0	0	0	0	0	0	0	0	0	0	0	0	0	0	0	0	0	0	0	0	0	0	0	0	0	0	0	158	316	186	199	166	169	0	0	0	0
ASV_2974	0	0	0	0	0	0	0	0	0	174	158	64	0	0	0	0	0	0	0	0	0	0	0	0	17	7	0	34	30	32	27	17	0	38	0	0	0	0	0	0	0	0	56	20	64	78	260	60	0
ASV_1667	34	0	30	14	9	0	0	0	0	0	10	0	97	71	47	195	212	233	0	0	0	0	0	0	166	162	189	222	234	200	34	0	16	20	62	92	0	0	0	39	46	0	21	40	15	0	0	0	0
ASV_3286	0	0	0	0	0	0	0	0	0	0	0	0	230	146	220	118	168	94	0	0	0	0	0	0	0	0	0	0	0	0	0	0	0	0	0	0	0	0	0	0	0	0	0	0	0	0	0	0	0
ASV_4011	0	0	0	0	0	0	0	0	0	7	25	0	0	0	0	0	0	0	0	0	0	0	0	0	0	0	0	0	6	0	276	82	62	163	89	0	0	0	0	0	0	0	0	0	0	7	0	0	0
ASV_2236	0	0	0	0	0	0	0	0	0	0	0	81	0	0	0	0	0	0	0	0	0	0	0	0	175	140	219	0	0	0	0	0	0	0	0	144	76	0	127	104	141	0	111	204	168	0	0	0	0
ASV_2247	0	0	6	0	0	0	0	0	0	35	39	0	0	0	0	0	0	0	0	0	0	0	0	0	16	14	26	19	14	0	0	0	0	0	0	0	183	98	211	151	213	103	242	145	161	0	0	0	0
ASV_3525	0	0	0	0	0	0	0	0	0	0	0	0	0	0	0	9	0	0	260	0	0	48	109	0	0	0	0	0	0	0	37	3	27	127	213	48	0	0	0	0	0	0	0	0	0	0	0	0	0
ASV_3967	0	0	0	0	36	0	0	0	0	37	39	30	0	0	0	0	0	0	65	0	0	0	0	0	0	0	0	0	0	0	12	0	0	222	175	75	0	0	0	0	0	0	0	0	0	0	39	0	0
ASV_13223	0	0	7	0	0	16	0	0	0	6	0	0	0	0	10	0	0	0	0	0	10	0	0	0	0	0	0	0	0	0	0	0	0	0	7	0	0	0	0	0	9	0	0	0	0	0	0	0	0
ASV_13994	0	0	0	0	0	0	0	0	0	14	0	0	0	0	0	0	0	0	0	11	0	0	0	9	0	0	0	0	0	0	0	0	0	10	0	0	0	0	0	0	0	0	12	0	0	0	0	0	0
ASV_2937	0	0	0	0	0	0	0	0	0	0	0	0	0	0	0	0	0	0	0	0	0	0	0	0	132	112	162	70	84	69	0	0	0	0	23	0	64	65	48	19	33	0	153	98	28	0	0	0	0
ASV_5277	0	0	0	0	0	0	0	0	0	0	0	0	0	0	0	0	0	0	0	0	0	0	0	0	0	0	0	0	0	0	0	0	0	0	0	0	100	100	155	0	32	22	0	0	0	0	0	37	0
ASV_3807	0	0	0	0	0	0	0	0	0	24	24	46	0	0	0	0	0	0	70	0	0	0	0	0	0	0	0	0	0	0	61	26	13	107	184	43	0	0	5	8	11	0	61	47	38	0	9	0	0
ASV_5090	0	0	0	0	0	0	0	0	0	0	0	0	0	0	0	0	0	0	0	0	0	0	0	0	0	0	0	58	54	77	187	39	12	0	0	48	0	0	0	0	0	0	0	0	0	0	0	0	0
ASV_6479	0	0	11	6	0	5	0	0	0	7	8	0	0	0	0	0	0	11	9	0	7	0	0	0	19	28	32	38	53	37	14	0	0	0	0	0	3	0	0	0	0	5	0	0	6	5	6	3	0
ASV_5198	0	0	0	0	0	0	0	0	0	103	61	20	0	0	0	0	0	0	0	0	0	0	0	0	0	0	0	0	0	0	0	0	0	0	7	0	0	0	0	0	0	0	0	0	0	58	139	71	0
ASV_7411	0	0	0	0	0	0	0	0	0	0	0	0	0	0	0	0	0	5	0	0	0	0	114	0	0	0	0	0	0	0	37	33	0	0	0	0	14	0	0	0	0	0	36	0	0	0	0	0	0
ASV_5361	0	0	0	0	0	0	0	0	0	19	3	3	0	0	0	0	0	0	0	0	0	0	0	0	0	0	0	0	0	0	0	0	0	0	0	0	0	0	0	0	0	0	154	100	124	0	0	30	0
ASV_6443	0	0	0	0	0	0	0	0	0	0	0	0	0	0	0	0	106	0	147	0	0	0	0	0	0	0	0	0	0	0	0	0	0	0	0	0	0	0	0	0	0	0	0	63	0	0	0	0	0
ASV_8059	0	0	0	0	0	0	0	0	0	0	0	0	92	110	0	0	0	0	0	0	0	0	0	0	0	0	0	0	0	0	0	0	0	0	0	0	0	0	0	0	0	0	0	0	0	0	0	0	0
ASV_9901	0	0	0	0	0	0	0	0	0	133	0	0	0	0	0	0	0	0	0	0	0	0	0	0	0	0	0	0	0	0	0	0	0	0	0	0	0	0	0	0	0	0	0	0	0	0	0	0	0
ASV_5405	0	0	0	0	0	0	0	0	0	0	0	32	0	0	0	0	0	0	0	0	0	0	0	0	0	0	0	48	49	28	130	65	40	0	0	34	0	0	0	0	0	0	0	0	0	0	0	0	0
ASV_7525	0	0	0	0	0	0	0	0	0	0	0	0	0	0	0	0	0	0	0	0	0	0	0	0	0	0	18	0	0	0	0	0	0	48	22	92	0	0	0	0	0	0	32	19	0	0	0	0	0
ASV_4765	0	0	0	0	0	0	0	0	0	25	9	53	0	0	0	0	0	0	68	0	0	0	0	0	0	0	0	0	0	0	0	0	0	0	0	0	0	0	0	7	0	10	128	76	20	17	76	42	0
ASV_4841	0	0	0	0	0	0	0	0	0	0	0	0	0	0	0	0	0	0	0	0	0	0	0	0	0	0	0	0	0	0	0	0	0	0	0	0	93	69	101	74	97	68	0	0	0	7	0	9	0
ASV_5446	0	0	0	0	0	0	0	0	0	0	0	0	0	0	0	0	0	0	0	0	0	0	0	0	0	0	0	0	0	0	0	0	0	0	0	0	102	85	97	34	38	49	0	0	0	14	0	0	0
ASV_4488	0	0	0	0	0	0	0	0	0	113	38	42	0	0	0	0	0	0	0	0	0	0	0	0	0	0	0	0	0	9	31	28	5	0	0	0	0	0	0	0	0	0	76	50	48	93	45	16	0
ASV_7756	83	29	106	0	0	0	0	0	0	0	0	0	0	0	0	0	0	0	0	0	0	0	0	0	0	0	0	0	0	0	0	0	0	0	0	0	0	0	0	0	0	0	0	0	0	0	0	0	0
ASV_5892	0	0	0	0	0	0	0	0	0	45	0	19	0	0	0	0	0	0	33	0	0	0	77	0	0	0	0	0	0	0	10	0	0	13	0	13	0	0	0	0	0	0	59	26	38	30	5	0	0
ASV_11152	0	0	0	0	0	0	0	0	0	0	0	0	0	0	0	0	0	0	0	0	0	92	0	0	0	0	0	0	0	0	0	0	0	0	0	0	0	0	0	0	0	0	0	0	0	0	9	0	0
ASV_6692	0	0	0	0	0	0	0	0	0	34	36	103	0	0	0	0	0	0	0	0	0	0	0	0	0	0	0	0	0	0	0	0	0	0	0	0	0	0	0	0	0	0	25	13	0	0	38	46	0
ASV_6713	0	0	0	0	0	0	0	0	0	0	0	18	0	0	0	0	0	0	0	0	0	0	0	0	0	0	0	0	0	0	0	0	0	0	0	0	0	0	0	0	8	0	89	117	61	0	0	0	0
ASV_11374	0	0	0	0	0	0	0	0	0	0	0	0	0	0	0	0	0	0	0	0	0	0	0	0	0	0	0	0	0	0	0	0	0	0	0	0	0	0	0	0	97	0	0	0	0	0	0	0	0
ASV_7166	0	0	0	0	0	0	0	0	0	0	0	0	0	0	0	0	0	0	0	0	0	0	0	0	0	0	0	0	0	0	0	0	0	0	0	0	29	40	55	55	0	78	0	0	0	0	0	0	0
ASV_10940	0	0	0	0	0	0	0	0	0	0	0	0	0	0	0	82	23	0	0	0	0	0	0	0	0	0	0	0	0	0	0	0	0	0	0	0	0	0	0	0	0	0	0	0	0	0	0	0	0
ASV_5558	0	0	0	0	0	0	0	0	0	0	0	6	0	0	0	0	0	0	0	0	0	10	0	0	30	38	46	26	18	32	8	0	0	0	14	0	46	69	51	0	0	0	6	0	0	0	0	6	0
ASV_5450	0	0	0	0	0	0	0	0	0	28	73	0	0	0	0	0	0	0	0	0	0	0	0	0	0	0	0	0	0	0	0	0	0	0	0	0	0	0	0	0	0	0	76	102	47	66	27	0	0
ASV_7360	0	0	0	0	0	0	0	0	0	47	22	54	0	0	0	0	0	0	0	0	0	0	0	0	0	0	0	0	0	0	0	0	0	0	0	0	0	0	0	0	0	0	0	0	0	68	13	39	0
ASV_6810	0	0	0	0	0	0	0	0	0	0	0	0	0	0	0	0	0	0	0	0	0	0	0	0	0	0	0	38	68	61	46	19	0	0	52	0	0	0	0	0	0	0	0	0	0	0	0	0	0
ASV_982	0	0	0	157	93	0	0	0	0	25	0	12	0	0	0	0	0	19	916	30	0	678	419	12	0	0	0	0	0	10	781	334	217	307	583	229	10	0	0	0	0	0	12	0	0	0	13	0	0
ASV_1011	10	4	6	13	5	6	0	0	0	279	291	102	59	54	19	156	112	89	17	3	0	0	0	0	193	126	68	318	411	315	139	57	45	105	210	108	7	20	6	32	55	43	414	222	243	45	144	133	0
ASV_4435	0	0	0	246	48	106	0	0	0	0	0	0	0	0	0	0	0	0	0	0	0	207	0	0	0	0	0	0	0	0	0	0	0	0	0	0	0	0	0	0	0	0	0	0	0	0	0	0	0
ASV_1581	111	45	100	36	0	0	0	0	0	0	0	0	262	258	275	126	86	169	0	0	0	0	0	0	98	146	112	161	142	150	144	0	0	69	78	101	0	0	15	0	0	0	0	0	0	0	0	0	0
ASV_5903	0	0	0	0	0	0	0	0	0	0	0	0	0	0	0	54	36	0	0	0	0	0	0	0	46	16	73	53	45	23	0	0	0	0	0	21	0	0	0	0	0	0	0	0	0	0	0	0	0
ASV_11602	0	0	0	0	0	0	0	0	0	0	0	0	0	0	0	0	0	0	0	0	0	0	0	0	0	0	0	93	0	0	0	0	0	0	0	0	0	0	0	0	0	0	0	0	0	0	0	0	0
ASV_585	2515	957	2533	269	129	358	0	0	0	15	0	16	203	166	230	92	86	110	0	0	0	0	0	0	42	28	33	79	0	8	0	0	0	0	0	0	22	0	95	9	45	0	5	0	0	0	0	0	0
ASV_669	114	39	99	139	70	365	0	0	0	0	0	0	0	0	0	57	52	58	516	0	0	938	1373	0	0	0	0	23	53	60	308	153	101	747	1296	585	0	0	0	0	0	0	0	0	0	0	0	0	0
ASV_447	1313	559	1415	625	228	335	18	0	20	124	69	92	170	151	195	243	155	234	630	69	60	0	0	0	68	89	122	283	139	175	1265	627	374	32	73	35	27	0	89	53	92	60	62	78	0	30	40	33	0
ASV_1253	19	12	17	0	5	0	0	0	0	9	25	0	591	465	544	306	187	120	0	0	0	0	0	0	150	122	191	181	150	167	93	10	18	27	0	89	25	28	29	0	0	12	0	0	28	0	0	0	0
ASV_1081	33	0	41	0	16	0	0	0	0	45	10	0	276	242	379	98	42	70	0	0	0	0	45	0	375	282	493	307	294	262	159	124	86	134	142	17	117	77	83	0	0	0	0	6	23	28	0	0	0
ASV_7980	0	0	0	0	0	0	12	0	5	18	15	0	0	0	0	0	0	0	7	5	0	15	6	0	0	13	0	0	0	6	23	23	0	0	19	20	0	0	0	0	0	0	0	11	0	0	0	8	0
ASV_4012	123	150	332	0	0	112	0	0	0	0	0	0	0	0	0	0	0	0	0	0	0	0	0	0	0	0	0	0	0	0	0	0	0	0	0	0	0	0	0	0	0	0	0	0	0	0	0	0	0
ASV_2639	0	0	0	0	0	128	0	0	0	0	0	0	0	0	0	0	103	170	0	0	0	0	0	0	92	76	119	0	41	24	0	0	0	23	0	0	0	0	0	77	267	0	205	0	19	0	0	0	0
ASV_2323	174	87	295	143	61	0	0	0	0	0	0	0	165	220	233	131	42	0	0	0	0	58	0	0	0	0	0	0	0	0	0	0	0	0	0	0	0	0	0	0	0	0	0	0	0	0	0	0	0
ASV_4497	0	0	0	0	0	0	0	0	0	0	0	0	207	150	219	0	0	0	0	0	0	15	0	0	0	0	0	0	0	0	0	0	0	0	0	0	0	0	0	0	0	0	0	0	0	0	0	0	0
ASV_4247	0	0	0	0	0	0	0	0	0	0	0	0	0	15	0	0	0	0	0	0	0	0	0	0	0	0	45	0	0	0	0	0	0	0	0	0	161	145	210	30	19	0	0	0	0	0	0	27	0
ASV_3757	0	0	0	0	0	0	0	0	0	162	94	127	0	0	0	0	0	0	0	0	0	0	0	0	0	0	0	0	0	0	95	51	0	0	0	0	0	0	0	0	0	0	0	0	0	30	173	61	0
ASV_11552	0	0	0	94	0	0	0	0	0	0	0	0	0	0	0	0	0	0	0	0	0	0	0	0	0	0	0	0	0	0	0	0	0	0	0	0	0	0	0	0	0	0	0	0	0	0	0	0	0
ASV_4449	0	0	0	0	0	0	0	0	0	0	0	0	0	0	0	0	0	0	176	0	0	0	0	0	0	0	0	27	0	20	115	62	35	0	0	8	0	0	0	0	0	0	70	58	33	0	0	0	0
ASV_3373	0	0	0	0	0	0	0	0	0	13	0	0	97	63	85	105	86	78	0	0	0	0	0	0	47	0	14	66	77	70	15	0	0	14	15	67	0	0	0	0	0	0	0	0	0	0	0	28	0
ASV_12335	0	0	0	0	0	0	0	0	0	0	0	0	0	0	0	0	0	0	0	0	0	0	79	0	0	0	0	0	0	0	0	0	0	0	0	0	0	0	0	0	0	0	0	0	0	0	0	0	0
ASV_5967	0	0	0	0	0	0	0	0	0	0	0	0	0	0	0	0	0	0	0	0	0	0	0	0	12	0	21	0	15	0	0	0	0	0	0	11	52	28	70	55	73	25	0	0	0	0	0	0	0
ASV_1399	0	0	22	0	0	0	0	0	0	0	13	0	51	64	85	53	0	0	0	0	0	0	0	0	349	269	441	332	354	353	164	67	46	28	49	67	62	57	110	0	24	27	0	19	64	0	0	0	0
ASV_2537	325	165	355	48	27	134	0	0	0	0	0	0	108	110	70	14	11	24	0	0	0	0	0	0	0	0	0	12	0	0	0	0	4	0	0	0	0	0	14	0	0	0	0	0	0	0	0	0	0
ASV_5990	43	0	0	0	0	0	0	0	0	0	0	0	54	60	72	45	24	31	0	0	0	0	0	0	0	0	0	0	0	0	0	0	0	0	30	0	0	0	0	0	0	0	0	0	0	0	0	0	0
ASV_4069	0	0	0	0	0	0	0	0	0	0	0	0	0	0	0	8	0	0	58	0	0	166	139	0	0	0	0	35	0	32	80	37	12	87	21	25	0	0	0	0	0	0	0	0	0	0	0	0	0
ASV_8005	0	0	0	0	0	0	0	0	0	0	0	0	0	0	0	0	0	0	0	0	0	0	0	0	0	0	0	0	0	0	133	72	0	0	0	0	0	0	0	0	0	0	0	0	0	0	0	0	0
ASV_362	0	0	0	0	0	0	31	19	28	642	632	276	0	0	0	0	0	0	799	0	17	2090	1677	65	0	0	0	0	0	0	605	304	141	1470	2017	602	29	30	0	0	0	24	93	91	84	405	279	347	0
ASV_1099	0	30	50	0	0	0	0	0	0	21	0	0	196	221	260	205	184	169	0	0	0	0	0	0	271	185	354	220	205	179	70	86	0	91	0	0	354	253	285	58	84	101	0	0	0	0	24	87	0
ASV_2356	0	0	0	0	0	0	0	0	0	0	0	0	35	0	0	0	0	0	0	0	0	0	0	0	243	229	307	166	147	143	24	0	50	0	100	127	0	0	0	0	0	0	0	0	0	0	0	0	0
ASV_2824	0	0	0	0	0	0	0	0	0	13	0	0	0	0	0	0	0	0	0	0	0	0	0	0	211	160	209	121	125	141	81	0	20	0	31	61	0	0	0	0	0	0	0	0	48	0	0	0	0
ASV_10529	0	0	0	116	0	0	0	0	0	0	0	0	0	0	0	0	0	0	0	0	0	0	0	0	0	0	0	0	0	0	0	0	0	0	0	0	0	0	0	0	0	0	0	0	0	0	0	0	0
ASV_3729	0	0	0	0	0	0	0	0	0	0	9	0	0	0	0	39	0	0	0	0	0	0	0	0	155	85	132	113	106	86	0	0	0	0	0	51	0	0	0	0	0	0	0	0	0	25	0	0	0
ASV_6311	175	0	153	0	0	0	0	0	0	0	0	0	0	0	0	0	0	0	0	0	0	0	0	0	0	0	0	0	0	0	0	0	0	0	0	0	0	0	0	0	0	0	0	0	0	0	0	0	0
ASV_5854	0	0	0	0	0	0	0	0	0	0	0	0	128	146	98	0	0	0	0	0	0	0	0	0	0	0	0	0	0	0	0	0	0	0	0	0	0	0	0	0	0	0	0	0	0	0	0	0	0
ASV_3192	9	0	0	0	0	0	0	0	0	0	0	0	125	113	143	67	41	13	0	0	0	0	0	0	100	103	145	29	49	33	30	0	0	21	0	0	0	0	0	0	0	0	0	0	0	0	0	0	0
ASV_3795	0	0	0	0	0	0	0	0	0	0	0	0	84	68	82	0	28	14	0	0	0	0	0	0	0	0	0	135	133	95	0	0	32	65	44	0	0	0	0	0	0	0	0	0	0	0	0	0	0
ASV_5549	0	0	0	0	0	0	0	0	0	0	0	36	0	0	0	0	0	0	0	0	0	0	0	0	0	0	0	0	0	0	0	0	0	0	0	0	0	0	0	9	37	0	104	135	86	0	0	0	0
ASV_11450	0	0	0	0	0	0	0	0	0	0	0	0	0	0	0	0	0	0	95	0	0	0	0	0	0	0	0	0	0	0	0	0	0	0	0	0	0	0	0	0	0	0	0	0	0	0	0	0	0
ASV_223	4516	837	133	442	530	314	6	0	24	88	25	85	3152	2561	49	1094	523	456	90	8	17	35	50	26	50	749	275	210	418	410	99	0	54	119	157	14	171	64	76	67	97	76	119	44	153	0	68	52	0
ASV_3497	67	25	14	55	129	96	0	0	0	0	0	0	22	76	0	45	0	0	85	0	0	0	0	0	0	52	29	32	24	42	10	0	37	0	41	0	0	0	0	0	10	0	0	0	0	0	0	0	0
ASV_2145	0	0	0	0	0	0	0	0	0	0	0	0	354	348	0	258	237	153	0	0	0	0	0	0	0	35	29	28	141	147	0	0	0	0	42	0	0	0	0	0	0	0	27	0	0	0	0	0	0
ASV_7645	0	0	0	0	0	0	6	0	0	36	14	13	0	0	0	0	0	0	0	0	0	6	90	0	0	0	0	0	0	0	0	0	0	0	26	33	0	0	0	0	0	0	0	0	0	0	0	0	0
ASV_8595	19	0	0	0	0	0	0	0	0	0	0	0	0	0	0	0	0	0	142	0	0	0	16	0	0	0	0	0	0	0	0	0	0	0	0	0	0	0	0	0	0	0	0	0	0	0	0	0	0
ASV_8715	110	26	0	37	0	0	0	0	0	0	0	0	0	0	0	0	0	0	0	0	0	0	0	0	0	0	0	0	0	0	0	0	0	0	0	0	0	0	0	0	0	0	0	0	0	0	0	0	0
ASV_4993	0	0	0	0	0	0	0	0	0	6	0	0	40	53	0	99	51	45	0	0	0	0	0	0	0	0	3	10	41	40	0	0	0	0	24	0	0	0	0	0	0	0	9	0	0	54	7	7	0
ASV_5997	0	0	0	0	0	0	0	0	0	0	0	0	30	0	0	44	69	63	0	0	0	0	0	0	0	0	0	0	44	49	0	0	0	0	0	0	0	0	0	0	0	0	0	15	0	11	33	0	0
ASV_804	175	25	14	22	118	0	0	0	0	39	0	0	1403	1200	0	784	509	517	58	0	0	0	0	0	0	101	0	118	191	193	167	36	108	30	130	0	32	0	0	0	16	0	0	0	0	0	17	0	0
ASV_3988	0	0	0	0	0	0	0	0	0	0	0	0	377	281	0	66	0	0	0	0	0	0	0	0	0	0	0	0	0	0	0	0	0	0	0	0	0	0	0	0	0	0	0	0	0	0	0	0	0
ASV_60	272	111	179	291	341	179	14	9	33	491	37	638	1967	2226	38	3619	3436	6328	199	15	71	48	13	16	43	3055	1238	2014	5863	10445	481	121	1644	237	757	23	435	67	184	225	482	697	1155	1525	2797	378	382	777	0
ASV_134	23	23	50	160	80	388	23	0	23	501	485	824	16	7	9	1005	1504	2905	152	35	57	50	16	12	49	51	34	337	732	1244	281	591	710	29	118	28	21	4	19	409	597	604	2548	2483	5970	528	794	1094	0
ASV_1035	0	0	0	0	28	0	0	0	0	108	16	90	0	0	0	0	0	0	954	0	0	580	1192	18	0	0	0	0	0	17	105	36	82	324	582	0	0	0	0	0	0	0	7	0	0	164	131	111	0
ASV_1357	97	44	18	46	0	0	0	0	0	48	0	82	562	494	24	226	157	170	0	0	0	50	0	0	0	45	9	81	153	175	0	0	0	32	61	0	18	9	18	35	0	49	239	120	58	71	102	13	0
ASV_1229	0	0	7	5	31	5	0	0	0	0	3	0	109	225	0	206	48	47	13	0	0	0	0	0	0	417	244	290	539	539	95	0	136	21	429	0	94	0	50	21	25	14	0	0	45	32	0	5	0
ASV_1897	0	0	0	0	0	0	0	0	0	0	0	0	0	0	0	279	273	473	0	0	0	0	0	0	0	0	0	0	279	455	0	0	0	0	0	0	0	0	0	0	0	0	58	136	160	0	0	0	0
ASV_2027	0	0	0	0	0	0	0	0	0	0	0	0	144	158	0	139	49	44	0	0	0	0	0	0	0	115	187	177	249	271	27	0	39	65	235	0	0	0	0	0	0	0	0	0	0	42	0	0	0
ASV_4029	35	0	0	8	0	0	0	0	0	0	0	0	182	165	0	116	85	62	0	0	0	59	0	0	0	0	0	0	0	0	0	0	0	0	0	0	0	0	0	0	0	0	0	0	0	0	0	0	0
ASV_3221	0	0	0	0	0	0	0	0	0	0	0	0	150	96	0	79	29	0	0	0	0	0	0	0	0	86	103	37	123	125	15	0	0	0	72	0	23	0	43	0	0	13	0	0	12	0	0	0	0
ASV_5964	30	0	0	0	0	0	0	0	0	0	0	0	83	48	0	0	0	0	0	0	0	0	0	0	0	0	0	0	0	0	71	0	66	0	0	0	0	0	0	0	0	0	0	0	0	0	15	49	0
ASV_4780	0	0	0	0	0	0	0	0	0	52	0	46	0	0	0	62	46	42	0	0	0	0	0	0	0	0	0	0	10	36	0	0	0	0	0	0	0	0	0	0	0	0	57	21	33	100	23	0	0
ASV_6572	0	0	0	0	0	0	0	0	0	0	0	0	0	0	0	0	0	0	5	0	0	0	0	0	0	0	0	0	0	0	0	0	0	0	0	0	0	0	0	72	114	77	7	30	0	0	0	0	0
ASV_7959	0	0	0	30	0	0	0	0	0	0	0	0	0	0	0	0	13	0	0	0	0	0	0	0	0	75	45	0	35	0	9	0	0	0	0	0	0	0	0	0	0	0	0	0	0	0	0	0	0
ASV_12429	78	0	0	0	0	0	0	0	0	0	0	0	0	0	0	0	0	0	0	0	0	0	0	0	0	0	0	0	0	0	0	0	0	0	0	0	0	0	0	0	0	0	0	0	0	0	0	0	0
ASV_309	6503	1691	1301	661	614	1100	0	0	40	36	0	62	571	754	15	176	91	189	20	10	62	0	0	0	52	103	28	42	86	48	6	0	34	0	13	0	50	8	111	13	18	115	8	0	12	0	9	9	0
ASV_11877	28	6	0	0	54	0	0	0	0	0	0	0	0	0	0	0	0	0	0	0	0	0	0	0	0	0	0	0	0	0	0	0	0	0	0	0	0	0	0	0	0	0	0	0	0	0	0	0	0
ASV_13898	0	0	0	9	0	0	0	0	0	0	0	0	0	0	0	0	0	11	0	0	18	0	0	0	0	0	0	0	6	0	0	0	0	0	0	0	0	0	0	0	0	9	0	0	4	0	0	0	0
ASV_6190	170	39	41	0	30	36	0	0	0	0	0	0	0	0	0	3	4	0	12	0	0	0	0	0	0	0	0	0	0	0	0	0	4	0	0	0	0	0	0	0	0	0	0	0	0	0	0	0	0
ASV_115	6784	3332	318	911	809	1011	24	11	50	201	100	97	5891	4710	806	986	744	497	74	47	25	35	40	74	424	547	180	501	553	555	234	91	53	292	280	117	233	168	207	47	75	99	64	48	12	14	121	96	0
ASV_429	1533	724	0	476	225	394	0	0	0	0	0	0	2726	2376	406	518	318	228	0	0	0	0	0	0	230	238	0	57	128	59	0	0	0	175	50	0	49	0	0	0	0	0	0	0	0	0	0	0	0
ASV_8547	0	0	0	0	0	180	0	0	0	0	0	0	0	0	0	0	0	0	0	0	0	0	0	0	0	0	0	0	0	0	0	0	0	0	0	0	0	0	0	0	0	0	0	0	0	0	0	0	0
ASV_8411	0	0	9	11	0	8	0	0	0	0	12	0	0	0	0	0	0	0	5	15	0	7	0	0	10	41	8	0	0	0	4	0	0	0	0	0	0	0	0	0	0	16	22	0	4	0	13	0	0
ASV_8010	24	11	0	0	0	50	0	0	0	0	0	0	43	39	0	0	13	0	0	0	0	0	0	0	0	0	0	0	0	0	0	0	0	0	0	0	0	0	0	24	0	0	0	0	0	0	0	0	0
ASV_894	18	7	31	0	0	0	0	0	4	57	29	48	0	14	15	8	0	30	0	0	0	0	0	0	17	28	17	30	7	0	0	0	0	0	18	10	890	632	511	789	1038	601	67	93	74	169	55	110	0
ASV_378	1838	379	531	686	646	654	58	18	57	195	77	110	881	916	100	680	452	489	47	69	80	70	79	63	36	89	128	235	436	480	203	39	136	130	190	66	42	18	116	51	72	156	113	68	65	70	102	147	0
ASV_1508	261	0	0	0	0	0	0	19	0	0	0	0	550	890	0	200	137	128	0	0	0	0	0	0	0	0	0	42	245	219	0	0	0	0	165	0	0	0	0	0	0	0	0	0	0	0	0	0	0
ASV_2422	835	185	280	115	77	20	0	0	0	0	0	0	0	0	0	0	0	0	0	0	0	0	0	0	0	0	0	0	0	0	0	0	0	0	0	0	0	0	0	0	0	0	0	0	0	0	0	0	0
ASV_2046	771	144	207	196	193	255	0	0	0	0	0	0	0	0	0	0	0	0	71	0	0	0	0	0	0	0	0	0	0	0	90	0	0	0	0	0	0	0	0	0	0	0	0	0	0	0	0	0	0
ASV_1154	0	0	0	13	0	0	0	0	0	11	0	9	386	335	0	570	370	366	0	0	0	0	0	0	0	120	142	214	518	599	87	16	32	0	215	0	0	0	0	0	9	0	0	0	0	0	0	0	0
ASV_3884	453	95	141	0	50	15	0	0	0	0	0	0	0	0	0	0	0	0	0	0	0	0	0	0	0	0	0	0	0	0	0	0	0	0	0	0	0	0	0	0	0	0	0	0	0	0	0	0	0
ASV_11408	0	5	0	0	0	0	0	0	6	0	15	0	0	0	0	0	0	0	0	0	10	10	0	0	0	0	0	0	0	0	0	0	0	0	0	0	0	0	0	0	0	12	19	6	5	0	8	0	0
ASV_4604	0	0	0	0	0	0	0	0	0	0	0	0	0	0	0	0	0	8	0	0	0	0	0	0	0	0	0	0	0	0	0	0	0	0	0	0	27	19	7	137	244	123	0	0	0	0	0	0	0
ASV_8976	164	0	0	0	0	0	0	0	0	0	0	0	0	0	0	0	0	0	0	0	0	0	0	0	0	0	0	0	0	0	0	0	0	0	0	0	0	0	0	0	0	0	0	0	0	0	0	0	0
ASV_7714	0	0	23	0	0	0	0	0	0	31	0	0	0	11	0	0	0	5	0	7	0	13	9	0	0	0	0	0	0	0	0	0	0	11	35	0	7	0	15	0	0	0	20	6	0	10	9	8	0
ASV_7250	0	0	0	0	0	0	0	0	0	0	0	0	0	0	0	0	0	0	0	0	0	0	0	0	67	82	102	0	0	0	0	0	0	0	0	0	0	0	0	0	0	0	0	0	0	0	0	0	0
ASV_6664	0	0	0	0	0	0	0	0	0	0	0	0	0	0	0	0	24	36	0	0	0	0	0	0	30	101	10	17	23	18	28	10	0	0	0	0	0	0	0	0	0	0	0	0	0	0	0	0	0
ASV_10929	0	0	0	0	0	0	0	0	0	0	0	0	0	0	0	0	0	0	0	0	0	0	0	0	6	12	0	0	7	0	11	0	0	0	0	70	0	0	0	0	0	0	0	0	0	0	0	0	0
ASV_4432	85	41	75	67	47	0	0	0	0	0	0	0	0	0	5	6	9	20	53	0	0	0	0	0	0	0	0	19	16	13	72	43	36	0	0	0	0	0	0	0	0	0	0	0	0	0	0	0	0
ASV_3363	0	0	0	0	0	0	0	0	0	71	130	52	0	0	0	0	0	0	39	0	0	0	0	0	0	0	0	15	25	31	85	48	53	66	68	25	0	0	0	0	0	0	0	0	10	60	114	52	0
ASV_7995	7	0	0	0	0	0	0	0	0	0	0	0	0	0	0	13	0	10	0	0	28	0	0	0	0	0	0	26	0	0	0	0	0	0	28	9	8	0	16	0	0	16	0	25	0	0	9	10	0
ASV_4157	0	0	0	0	0	0	0	0	0	0	0	0	0	0	0	0	0	0	0	0	0	0	0	0	0	0	0	0	0	0	31	0	0	319	170	158	0	0	0	0	0	0	0	0	0	0	0	0	0
ASV_3022	194	123	131	0	0	0	0	0	0	37	0	0	89	56	54	64	49	51	43	0	0	0	0	0	0	0	0	23	22	26	38	0	0	0	73	23	0	0	7	0	0	0	0	0	0	0	5	0	0
ASV_3813	0	0	0	0	0	0	0	0	0	55	0	0	0	0	0	0	0	0	0	0	0	0	0	0	0	0	0	0	0	0	170	143	85	115	119	61	0	0	0	0	0	0	0	0	0	0	0	28	0
ASV_6696	123	0	131	11	30	0	0	0	0	0	0	0	0	0	0	0	0	0	0	0	0	0	0	0	0	0	0	0	0	0	0	0	0	0	0	0	0	0	0	0	0	0	0	0	0	0	0	0	0
ASV_6445	0	0	0	0	0	0	0	0	0	0	0	0	0	0	0	0	0	0	0	0	0	0	92	0	0	0	0	0	0	0	41	52	35	0	96	0	0	0	0	0	0	0	0	0	0	0	0	0	0
ASV_5042	0	0	0	0	0	0	0	0	0	0	0	0	54	54	58	73	98	65	0	0	0	0	0	0	21	11	17	16	14	0	0	0	0	0	0	0	0	0	0	0	0	0	0	0	0	0	0	0	0
ASV_10650	0	0	0	0	0	0	0	0	0	0	0	0	0	0	0	0	0	0	0	0	0	94	0	0	0	0	0	0	0	0	0	0	0	0	0	18	0	0	0	0	0	0	0	0	0	0	0	0	0
ASV_9113	0	0	0	0	0	0	0	0	0	0	0	0	0	0	0	0	0	0	0	0	0	88	0	0	0	0	0	0	0	0	70	0	0	0	0	0	0	0	0	0	0	0	0	0	0	0	0	0	0
ASV_5827	0	0	0	0	0	0	0	0	0	0	0	0	23	55	45	38	33	42	0	0	0	0	0	0	0	9	0	0	23	13	0	0	0	0	23	71	0	0	0	0	0	0	0	0	0	0	0	0	0
ASV_9645	0	0	0	0	0	0	0	0	0	30	93	18	0	0	0	0	0	0	0	0	0	0	0	0	0	0	0	0	0	0	0	0	0	0	0	0	0	0	0	0	0	0	0	0	0	0	0	0	0
ASV_5498	0	0	0	0	0	0	0	0	0	0	51	20	0	7	18	15	0	0	0	0	0	0	0	0	0	0	0	51	17	42	67	0	0	0	90	0	0	0	0	0	10	9	0	0	0	16	0	0	0
ASV_7446	0	0	0	0	0	0	0	0	0	0	0	0	0	0	0	30	56	88	15	0	0	0	0	0	0	0	0	0	0	0	0	0	0	0	0	0	0	0	0	0	0	0	0	11	0	9	28	0	0
ASV_5067	0	0	0	0	0	0	0	0	0	0	0	0	42	33	41	33	22	27	0	0	0	0	0	0	26	20	24	88	48	57	0	0	0	9	0	7	0	0	0	0	0	0	0	0	0	0	0	0	0
ASV_4485	0	0	0	0	0	0	0	0	0	0	0	0	0	0	0	0	8	0	0	0	0	0	0	0	79	61	55	79	75	59	16	15	0	20	50	77	0	0	0	0	0	0	0	0	0	0	0	0	0
ASV_3694	6	0	23	0	0	0	0	0	0	70	77	50	25	6	22	28	8	37	13	0	0	0	0	0	0	0	0	0	0	0	87	34	0	55	0	0	17	32	31	0	0	0	11	0	12	45	75	48	0
ASV_1406	863	261	1180	100	85	26	13	8	16	6	0	12	16	8	39	8	12	56	30	20	17	0	0	22	6	0	23	48	25	0	18	0	0	6	18	0	5	0	39	18	44	35	30	16	11	0	5	0	0
ASV_4711	0	0	0	32	0	0	0	0	0	0	0	0	0	0	0	0	0	0	237	0	0	0	124	8	0	0	0	0	0	0	38	11	0	61	20	11	0	0	0	0	0	0	0	0	0	0	0	0	0
ASV_6120	134	31	182	0	0	0	0	0	0	0	0	0	0	0	0	0	0	0	0	0	0	0	0	0	0	0	0	0	0	0	0	0	0	0	0	0	0	0	0	0	0	0	0	0	0	0	0	0	0
ASV_39	58	10	58	44	103	66	44	37	49	9579	10541	7781	41	71	84	128	23	93	85	45	70	130	115	101	161	100	109	319	291	226	432	168	103	145	319	232	400	286	413	1024	1455	743	3655	2991	1968	8888	9510	6900	0
ASV_312	507	208	652	82	249	127	0	5	0	229	556	375	297	211	341	673	653	665	216	0	12	444	298	19	254	182	281	789	859	704	870	447	209	560	394	364	0	0	0	0	0	0	233	273	179	480	455	162	0
ASV_1955	0	0	0	0	0	0	0	0	0	0	0	0	0	0	0	0	0	0	162	0	0	137	0	0	0	0	0	0	0	0	98	0	19	255	634	258	0	0	0	0	0	0	170	205	96	0	0	0	0
ASV_1156	0	0	0	0	0	0	0	0	0	0	84	0	224	181	253	119	105	0	0	0	0	0	0	0	414	298	444	293	316	279	171	80	84	86	0	208	88	107	35	0	0	0	0	0	0	131	0	0	0
ASV_868	0	0	45	16	0	0	0	0	0	59	29	0	286	230	387	224	115	63	11	0	0	0	0	0	294	262	345	319	341	291	98	46	28	74	210	39	47	0	52	170	251	139	369	350	179	0	72	76	0
ASV_1373	20	26	48	0	0	0	0	0	0	19	0	107	356	252	330	260	179	136	0	0	0	0	0	0	168	39	204	213	252	218	0	0	0	0	62	264	27	0	65	0	0	0	0	0	0	0	0	0	0
ASV_1932	0	0	0	0	11	30	0	0	0	13	0	0	148	272	239	119	74	0	0	0	0	0	0	0	83	0	100	188	179	150	0	0	8	0	0	129	0	13	0	47	91	54	46	35	38	0	0	0	0
ASV_2560	0	0	0	0	0	0	0	0	0	0	0	0	0	0	0	0	0	0	0	0	0	0	0	0	0	0	0	0	0	0	0	0	0	0	0	0	156	177	180	199	333	184	116	0	54	0	0	0	0
ASV_20502	0	0	0	0	0	0	0	0	0	0	0	0	0	0	0	0	0	0	0	0	0	0	0	16	0	0	0	0	0	0	0	0	0	0	0	0	0	0	0	0	0	0	0	0	0	0	0	0	0
ASV_3216	0	8	39	0	0	0	0	0	0	0	0	0	0	0	0	111	107	264	146	0	0	0	0	0	0	0	0	114	91	101	0	0	0	0	27	0	0	0	0	0	0	0	0	0	0	0	0	0	0
ASV_3313	0	0	0	0	0	0	0	0	0	0	0	0	25	17	8	0	0	0	0	0	0	0	0	0	96	119	125	51	45	104	0	49	72	83	0	0	24	0	0	54	73	21	0	0	0	0	0	0	0
ASV_2228	0	0	0	0	0	0	0	0	0	0	0	0	117	115	135	52	71	39	0	0	0	0	0	0	76	24	95	90	97	88	34	0	0	34	0	21	109	102	116	81	76	57	42	0	10	0	12	0	0
ASV_7768	0	0	0	0	0	0	0	0	0	0	0	0	0	0	0	0	0	0	169	7	0	0	41	0	0	0	0	0	0	0	0	0	0	0	0	0	0	0	0	0	0	0	0	0	0	0	0	0	0
ASV_5038	0	0	0	0	0	0	0	0	0	0	36	0	0	0	0	0	0	0	0	0	0	141	0	0	0	0	0	0	0	0	151	42	42	0	0	47	0	0	0	0	0	0	0	0	0	0	12	11	0
ASV_5809	0	0	0	0	0	0	0	0	0	0	0	62	0	0	0	0	0	0	0	0	0	0	0	0	0	0	0	0	0	0	0	0	0	0	0	0	121	109	86	0	0	0	0	0	0	0	0	0	0
ASV_4575	0	0	0	0	13	0	0	0	0	0	0	0	48	0	0	0	90	83	0	0	0	0	0	0	0	0	0	0	0	12	0	0	0	0	17	0	77	94	113	24	0	0	0	0	0	0	0	0	0
ASV_8746	54	15	68	0	35	0	0	0	0	0	0	0	0	0	0	0	0	0	0	0	0	0	0	0	0	0	0	0	0	0	0	0	0	0	0	0	0	0	0	0	0	0	0	0	0	0	0	0	0
ASV_7119	0	0	0	0	0	0	0	0	0	23	0	0	0	0	0	0	0	0	0	0	0	0	0	0	0	0	0	0	0	0	0	0	0	0	0	0	68	100	58	0	0	0	0	0	0	0	11	0	0
ASV_6698	114	52	26	0	0	0	0	0	0	0	0	0	0	0	0	87	0	0	0	0	0	0	0	0	0	0	0	0	0	0	0	0	0	0	0	0	0	0	0	0	0	0	0	15	0	0	0	0	0
ASV_7895	0	0	0	0	0	0	0	0	0	41	0	120	0	0	0	0	0	0	0	0	0	0	0	0	0	0	0	0	0	0	0	0	0	0	0	0	0	0	0	0	0	0	0	0	0	0	50	0	0
ASV_6538	0	0	0	0	0	0	0	0	0	0	0	0	0	0	0	0	0	0	0	0	0	0	0	0	0	0	0	0	0	0	0	0	0	0	0	0	74	0	82	42	71	39	0	0	0	0	0	0	0
ASV_6124	0	0	0	0	0	0	0	0	0	0	0	0	0	0	11	0	0	0	0	0	0	0	0	0	0	0	0	0	0	0	0	0	0	0	0	0	46	78	79	47	49	17	0	0	0	0	0	19	0
ASV_9025	0	0	0	0	0	0	0	0	0	0	0	0	0	0	0	0	0	0	0	0	0	0	0	0	0	0	16	0	0	0	0	0	0	0	0	0	0	0	0	48	98	0	0	0	0	0	0	0	0
ASV_8308	0	0	0	0	0	0	0	0	0	0	0	0	0	0	0	0	0	0	0	0	0	0	0	0	44	24	75	0	0	0	0	0	0	0	0	0	0	0	34	0	0	0	0	13	0	0	0	0	0
ASV_8871	0	0	0	0	0	0	0	0	0	0	0	0	0	0	0	0	0	0	0	0	0	0	0	0	0	0	9	0	0	0	0	0	0	0	0	0	39	68	28	11	5	0	0	0	0	0	7	0	0
ASV_142	5729	2477	8619	934	483	815	0	0	17	136	86	103	581	658	935	302	307	449	368	34	41	88	44	27	86	116	103	237	49	50	510	249	134	92	161	72	61	52	347	34	153	43	43	17	6	29	41	48	0
ASV_3655	0	0	72	47	9	0	30	28	22	0	16	0	0	5	0	0	0	60	70	41	45	0	0	9	0	0	0	68	30	26	25	18	9	0	20	0	0	0	0	0	67	31	52	29	0	0	0	0	0
ASV_696	202	109	320	89	71	20	8	0	0	92	116	47	78	95	96	108	52	78	137	0	7	484	751	0	42	32	34	180	164	146	1035	255	202	343	518	178	0	0	36	7	0	37	282	135	122	24	47	74	0
ASV_2707	30	0	32	33	31	0	0	14	0	0	0	0	46	37	15	12	0	51	0	27	8	131	27	0	14	13	0	78	56	25	0	0	0	104	85	0	16	0	32	26	57	33	74	118	75	0	0	0	0
ASV_3205	189	59	177	88	90	239	0	0	0	0	0	0	0	0	0	0	0	0	0	0	0	0	0	0	0	0	0	0	0	0	17	22	0	38	77	19	0	0	0	0	0	0	0	0	0	0	0	0	0
ASV_3351	0	0	0	0	0	0	0	0	0	0	0	0	0	0	0	0	0	0	19	0	0	0	0	0	0	0	0	0	0	0	562	186	130	30	0	22	0	0	0	0	0	0	0	0	0	0	0	0	0
ASV_3432	0	0	0	0	0	0	0	0	0	0	0	0	237	295	384	0	0	0	0	0	0	0	0	0	0	0	0	0	0	0	0	0	0	0	0	0	0	0	0	0	0	0	0	0	0	0	0	0	0
ASV_3822	0	0	0	0	0	0	0	0	0	0	0	0	0	0	0	0	0	0	398	0	0	73	182	0	0	0	0	0	0	0	0	0	0	41	33	45	0	0	0	0	0	0	0	0	0	0	0	0	0
ASV_3790	29	0	7	0	93	0	0	0	0	0	0	0	262	204	92	58	32	0	0	0	0	0	0	0	0	0	0	0	0	0	0	0	0	0	0	0	0	0	0	0	5	0	0	0	0	0	0	0	0
ASV_3301	0	0	0	0	0	0	0	0	0	6	0	0	0	0	0	0	0	0	25	0	0	26	136	0	0	0	0	0	0	0	38	16	0	209	328	186	0	0	0	0	0	0	0	0	0	0	0	0	0
ASV_5669	0	0	0	165	0	0	0	0	0	0	0	0	0	0	0	0	0	0	0	0	0	86	125	0	0	0	0	0	0	0	0	0	0	0	0	17	0	0	0	0	0	0	0	0	0	0	0	0	0
ASV_2032	0	0	0	0	0	0	0	0	0	193	195	196	0	0	0	109	131	104	0	0	0	0	0	0	0	0	0	63	55	45	10	55	11	0	29	0	0	0	0	26	32	0	45	57	0	152	242	190	0
ASV_4970	0	0	0	0	0	0	0	0	0	0	0	0	0	0	0	0	0	0	53	0	0	44	0	0	0	0	0	0	0	0	0	0	0	136	81	179	0	0	0	0	0	0	0	0	0	0	0	0	0
ASV_3376	0	0	0	0	0	0	0	0	0	0	0	0	13	0	12	31	30	26	152	0	0	0	0	0	21	0	0	0	46	48	239	111	0	0	49	13	0	0	0	47	51	36	0	14	0	0	0	0	0
ASV_5051	0	0	0	0	0	0	0	0	0	0	0	0	0	0	0	0	0	0	85	0	0	0	0	0	0	0	0	0	7	0	0	0	0	148	79	161	0	0	0	0	0	0	0	0	0	0	0	0	0
ASV_4396	43	38	40	45	40	69	0	0	0	0	0	0	0	0	0	0	0	0	79	0	0	63	95	0	0	0	0	0	0	0	29	60	0	0	0	13	0	0	0	0	0	0	0	0	0	0	0	0	0
ASV_3208	0	0	0	0	0	0	0	0	0	119	135	159	0	0	0	0	0	0	4	0	0	0	0	0	0	0	0	17	17	20	0	0	0	0	0	0	0	0	0	0	0	0	116	126	71	72	93	64	0
ASV_5687	64	12	43	28	17	8	0	0	0	0	0	0	0	0	0	0	0	0	158	0	0	0	0	0	0	0	0	0	0	5	36	13	7	0	0	0	0	0	0	0	0	0	0	0	0	0	0	0	0
ASV_4086	0	0	0	5	0	0	0	0	0	0	0	0	0	0	0	28	25	20	0	0	0	0	0	0	97	65	32	97	84	94	34	6	0	35	0	74	0	0	0	0	0	0	0	0	0	0	0	0	0
ASV_7164	0	0	0	0	0	0	0	0	0	34	0	0	0	0	0	0	0	0	0	0	0	97	0	0	0	0	0	0	0	0	0	0	0	54	17	46	0	0	0	0	0	0	0	0	0	9	0	0	0
ASV_7047	32	0	40	8	11	148	0	0	0	0	0	0	0	0	0	0	0	0	0	0	0	0	0	0	0	0	0	0	0	0	0	0	27	0	0	0	0	0	0	0	0	0	0	0	0	0	0	0	0
ASV_7926	0	0	0	0	0	0	0	0	0	0	0	0	0	0	0	0	0	0	127	0	0	0	0	0	0	0	0	0	0	0	41	41	0	0	0	0	0	0	0	0	0	0	0	0	0	0	0	0	0
ASV_7780	0	0	0	0	0	0	0	0	0	0	0	0	0	0	0	0	0	0	0	0	0	0	0	0	0	0	0	0	0	0	90	0	0	0	0	0	0	0	0	0	0	0	0	0	0	20	46	61	0
ASV_281	920	449	1168	298	129	214	21	0	0	68	40	21	107	77	110	47	48	63	837	10	17	6154	4411	132	17	13	26	54	13	8	81	48	18	156	116	26	11	20	43	11	43	29	11	15	22	45	40	14	0
ASV_524	0	0	20	0	0	0	6	0	0	1023	1016	599	0	16	0	63	30	60	30	0	5	0	13	10	10	13	0	191	76	167	436	220	111	45	0	22	0	6	0	231	246	178	146	143	118	1310	1260	1008	0
ASV_341	389	223	376	0	0	0	19	0	14	78	39	63	862	575	837	437	171	216	38	0	27	20	0	17	999	859	1187	1210	862	1181	482	204	123	361	364	275	108	152	171	79	82	96	78	41	61	40	70	40	0
ASV_10339	0	0	0	0	0	0	0	0	28	0	0	0	0	0	0	0	0	11	0	12	17	0	0	0	0	0	0	12	9	0	9	0	0	0	0	0	0	0	0	0	12	0	0	10	0	0	0	0	0
ASV_522	45	0	76	42	92	18	12	0	13	41	47	0	641	564	748	292	219	216	48	47	24	0	17	13	814	695	834	603	471	681	219	99	45	186	334	210	117	134	156	0	0	0	0	0	0	25	0	0	0
ASV_6654	0	0	0	0	0	296	0	0	0	0	0	0	0	0	0	0	0	0	0	0	0	0	0	0	0	0	0	0	0	0	0	0	0	0	0	0	0	0	0	0	0	2	0	0	0	0	0	0	0
ASV_4769	0	0	12	15	9	21	0	0	0	47	30	11	0	0	4	0	0	10	27	16	23	27	13	5	0	0	0	0	0	16	25	7	0	11	45	22	6	0	0	0	0	5	36	21	7	13	20	26	0
ASV_2916	65	0	0	235	80	125	0	0	0	0	0	0	153	183	62	90	72	93	0	0	0	0	0	0	0	0	0	0	14	0	0	0	0	0	0	0	0	0	0	0	0	0	0	0	0	0	0	0	0
ASV_1977	120	45	9	0	4	74	0	0	0	0	0	0	371	363	98	203	153	146	0	0	0	0	0	0	61	49	22	63	67	72	45	0	0	0	9	0	17	7	0	9	0	0	0	0	0	0	0	0	0
ASV_3433	386	143	0	210	64	48	0	0	0	0	0	0	55	0	0	0	0	0	0	0	0	0	0	0	0	10	0	0	0	0	0	0	0	0	0	0	0	0	0	0	0	0	0	0	0	0	0	0	0
ASV_2810	0	0	0	0	0	0	0	0	0	8	0	0	318	339	94	165	156	112	0	0	0	0	0	0	0	10	0	9	0	9	0	0	0	0	0	0	0	0	10	0	0	0	0	0	0	0	0	0	0
ASV_2015	0	0	0	0	0	0	0	0	0	0	0	0	39	35	0	84	67	106	31	0	0	58	119	0	0	0	0	8	0	22	143	85	55	245	402	172	0	0	0	72	99	49	15	11	0	29	11	0	0
ASV_9162	0	0	0	0	0	157	0	0	0	0	0	0	0	0	0	0	0	0	0	0	0	0	0	0	0	0	0	0	0	0	0	0	0	0	0	0	0	0	0	0	0	0	0	0	0	0	0	0	0
ASV_3661	4	0	0	0	0	0	0	0	0	0	0	0	0	0	0	0	0	5	0	0	0	0	0	0	0	0	0	0	0	0	0	0	0	0	0	0	151	72	253	109	131	101	0	0	0	0	0	0	0
ASV_9908	0	0	0	0	0	0	0	0	0	0	0	0	0	0	0	0	0	0	0	0	0	0	132	0	0	0	0	0	0	0	0	0	0	0	0	0	0	0	0	0	0	0	0	0	0	0	0	0	0
ASV_4694	0	0	0	0	0	0	0	0	0	0	0	0	0	0	0	0	0	0	0	0	0	0	0	0	0	0	0	0	0	0	0	0	0	0	0	0	53	51	101	89	120	132	0	0	0	0	0	0	0
ASV_24839	0	0	0	0	0	0	0	0	0	0	0	0	0	0	0	0	0	0	0	6	0	0	0	0	0	0	0	0	0	0	0	0	0	0	0	0	0	0	0	0	0	0	0	0	0	0	0	0	0
ASV_6503	0	0	0	0	0	0	0	0	0	0	0	0	0	0	0	0	0	0	0	0	0	65	0	0	0	0	0	0	0	0	46	38	25	45	14	78	0	0	0	0	0	0	0	0	0	0	0	0	0
ASV_18653	0	0	9	0	0	0	0	0	0	0	0	0	0	0	0	0	0	0	4	5	0	0	0	0	0	0	0	0	0	0	0	0	0	0	0	0	0	0	0	0	5	0	0	0	0	0	0	0	0
ASV_7398	0	0	0	0	0	0	0	0	0	0	0	37	0	0	0	0	0	0	0	0	0	0	0	0	0	0	0	0	0	0	0	0	0	0	0	0	0	0	0	0	0	0	105	36	62	0	0	0	0
ASV_14868	0	0	0	48	0	0	0	0	0	0	0	0	0	0	0	0	0	0	0	0	0	0	0	0	0	0	0	0	0	0	0	0	0	0	0	0	0	0	0	0	0	0	0	0	0	0	0	0	0
ASV_6464	0	0	0	0	0	0	0	0	0	0	0	0	0	0	0	0	0	0	0	0	0	0	0	0	8	0	0	62	49	60	0	0	0	74	0	62	0	0	0	0	0	0	0	0	0	0	0	0	0
ASV_251	0	0	40	25	7	0	11	14	15	838	2293	1397	22	24	26	40	0	43	506	14	7	253	336	29	21	20	0	157	254	143	1217	529	142	453	2121	554	27	22	21	0	40	7	301	210	150	781	3080	1336	0
ASV_2445	53	18	38	33	16	30	52	26	14	31	34	12	44	17	7	13	23	42	40	35	37	64	38	22	49	8	23	39	31	15	44	34	22	21	49	26	66	22	5	32	34	26	41	34	38	31	36	26	0
ASV_4236	0	0	0	0	0	0	0	0	0	0	0	0	0	0	0	102	220	140	0	0	0	0	0	16	0	0	0	5	29	0	36	0	0	0	0	0	0	0	0	0	15	0	31	38	15	0	8	0	0
ASV_167	252	47	166	497	436	315	182	70	50	420	1024	778	112	130	186	293	323	290	3677	207	170	275	312	121	366	176	46	282	297	204	1828	897	286	160	648	328	244	168	124	73	338	217	1969	1327	590	440	1103	1043	0
ASV_609	40	0	6	0	0	0	0	5	0	68	107	76	25	20	0	0	0	0	1084	0	0	1578	3681	41	13	10	0	21	14	0	207	66	19	132	329	56	0	0	9	0	15	0	15	38	16	31	41	0	0
ASV_404	0	0	0	0	0	0	0	0	0	0	75	0	0	0	0	0	0	0	2986	0	0	1248	2220	122	0	0	0	0	0	0	406	146	32	727	2896	785	21	0	0	0	0	0	0	0	0	0	0	0	0
ASV_477	35	22	26	47	35	9	0	0	0	12	24	10	408	136	230	644	2026	592	0	0	0	0	21	5	713	213	451	530	2110	617	176	28	7	68	215	212	21	14	30	20	63	50	4	0	16	0	10	5	0
ASV_1436	24	22	76	120	128	65	66	0	22	0	0	0	29	53	63	0	0	0	1295	30	18	85	426	0	43	29	32	0	0	39	207	0	13	0	0	0	38	43	71	0	0	0	54	0	0	0	0	0	0
ASV_3382	47	21	37	10	10	5	35	18	8	19	17	10	23	34	16	3	0	12	6	0	13	54	38	8	47	35	23	12	0	8	13	18	26	26	18	13	46	30	23	3	17	11	4	0	27	59	21	14	0
ASV_2136	0	0	0	0	0	0	0	0	0	0	0	0	0	0	0	0	0	0	421	0	0	95	800	0	0	0	0	0	0	0	47	17	14	60	283	70	0	0	0	0	0	0	0	0	0	0	0	0	0
ASV_1045	16	0	0	6	16	0	0	0	0	223	527	478	0	0	0	45	97	46	61	0	0	254	710	12	0	0	0	7	27	0	49	4	0	45	268	77	0	0	6	0	0	0	81	46	9	280	687	379	0
ASV_6482	0	0	0	0	0	25	0	0	5	0	0	0	0	0	0	0	0	0	30	42	24	0	0	0	0	0	0	0	0	0	0	0	0	12	46	32	0	0	0	0	0	0	78	0	0	0	19	0	0
ASV_1008	0	0	0	0	0	0	0	9	0	195	515	347	0	0	0	0	0	65	441	0	0	134	637	0	36	0	0	24	26	29	353	144	0	271	388	271	0	0	0	0	35	17	0	0	0	140	384	244	0
ASV_6211	23	15	31	16	0	0	20	0	0	0	0	0	10	0	0	0	44	55	20	0	0	0	0	0	0	0	16	18	17	0	25	0	0	0	0	0	0	0	0	0	0	0	0	27	0	0	0	0	0
ASV_6221	0	0	0	16	0	0	18	0	0	13	12	31	0	0	0	0	0	0	0	0	0	27	31	0	13	0	0	0	0	0	39	13	8	11	23	0	9	7	0	0	0	0	0	16	0	27	22	0	0
ASV_3263	0	0	0	0	0	0	0	0	0	0	0	0	0	0	0	93	149	31	540	0	0	0	0	0	0	0	0	0	0	0	153	0	0	0	0	0	0	0	0	0	0	20	0	0	0	0	0	0	0
ASV_7620	0	0	6	0	0	29	0	0	0	0	23	0	0	0	0	0	0	0	0	23	13	0	0	12	0	0	0	0	0	0	22	0	0	0	0	27	0	0	0	0	0	0	33	8	0	0	13	16	0
ASV_5482	16	4	13	5	0	0	4	5	0	16	19	29	6	0	0	0	0	6	0	11	19	25	31	0	0	9	0	0	5	3	29	12	9	0	27	19	23	0	0	4	8	0	7	9	0	14	15	13	0
ASV_3555	15	0	0	215	49	9	0	0	0	0	0	0	0	0	0	0	0	0	464	0	0	0	115	0	0	0	0	0	0	0	0	0	0	0	0	0	0	0	0	0	0	0	0	0	0	0	0	0	0
ASV_1590	0	0	0	0	0	0	0	0	0	162	392	334	0	0	0	0	0	0	0	0	0	0	320	0	0	0	0	0	0	0	0	0	0	0	0	0	0	0	0	0	0	0	282	154	136	176	365	339	0
ASV_5212	32	0	0	0	8	7	5	5	0	11	17	10	0	9	0	7	0	8	6	9	7	11	38	12	30	7	0	0	5	8	30	17	0	0	33	0	25	0	7	0	7	0	28	20	0	14	9	14	0
ASV_4633	0	0	0	0	0	0	0	0	0	0	0	0	0	0	0	0	0	0	0	0	0	0	0	0	0	0	0	0	0	0	31	0	0	0	0	0	0	0	0	0	0	25	317	110	72	0	4	0	0
ASV_4320	0	0	0	0	0	0	0	0	0	0	123	124	0	0	0	0	0	0	0	0	0	0	0	0	0	0	0	0	0	0	0	0	0	0	0	0	0	0	0	0	0	0	19	46	0	0	243	77	0
ASV_2882	0	0	0	0	0	0	0	0	0	0	0	0	0	0	0	0	0	0	249	0	0	187	127	0	0	0	0	0	0	0	225	89	39	0	274	0	0	0	0	0	0	0	0	0	0	0	0	0	0
ASV_4364	0	0	0	0	0	0	0	0	0	0	16	0	0	0	0	0	0	0	0	0	0	0	0	0	0	0	0	0	0	0	0	0	0	0	0	0	0	0	0	13	42	7	244	140	159	0	0	0	0
ASV_5301	0	0	0	0	0	0	0	0	0	0	0	0	0	0	0	58	139	53	0	0	0	0	0	0	0	0	0	0	0	0	0	0	0	0	191	0	0	0	0	0	0	0	0	0	0	0	0	0	0
ASV_5737	0	0	0	62	45	0	0	0	0	0	21	0	0	0	0	0	0	0	158	0	0	52	0	0	0	0	0	0	0	0	0	0	0	0	48	0	0	0	0	0	0	0	0	0	0	0	0	0	0
ASV_4217	0	0	0	0	0	0	0	0	0	31	110	74	0	0	0	0	0	0	37	0	0	0	55	0	0	0	0	0	0	0	47	22	4	34	145	45	0	0	0	0	0	0	0	0	0	0	21	35	0
ASV_10944	0	0	7	0	0	0	0	0	0	0	0	0	0	0	0	0	0	8	0	0	6	9	15	7	5	12	0	0	4	0	0	0	0	0	0	7	9	0	0	0	0	0	0	0	0	6	10	0	0
ASV_11657	33	7	0	0	0	52	0	0	0	0	0	0	0	0	0	0	0	0	0	0	0	0	0	0	0	0	0	0	0	0	0	0	0	0	0	0	0	0	0	0	0	0	0	0	0	0	0	0	0
ASV_7954	0	0	0	0	0	0	0	0	0	0	0	0	0	0	0	0	0	0	0	0	0	0	0	0	0	0	0	66	95	41	0	6	0	0	0	0	0	0	0	0	0	0	0	0	0	0	0	0	0
ASV_8571	0	0	0	0	0	0	0	0	0	0	0	0	79	38	7	11	26	17	0	0	0	0	0	0	0	0	0	0	0	0	0	0	0	0	0	0	0	0	0	0	0	0	0	0	0	0	0	0	0
ASV_16482	0	0	0	0	0	6	0	0	0	0	7	0	0	0	0	0	0	0	0	0	0	0	0	5	0	0	0	0	0	0	11	0	0	0	6	0	0	0	0	0	0	0	0	0	0	0	0	0	0
ASV_13618	0	0	0	0	0	0	0	0	0	0	0	0	0	0	0	0	0	0	0	0	0	0	60	0	0	0	0	0	0	0	0	0	0	0	0	0	0	0	0	0	0	0	0	0	0	0	0	0	0
ASV_11114	0	0	0	0	0	0	0	0	0	0	0	0	0	0	0	0	0	0	0	0	0	0	0	0	0	0	0	0	0	0	0	0	0	0	0	0	0	102	0	0	0	0	0	0	0	0	0	0	0
ASV_10423	0	0	0	0	0	0	0	0	0	0	0	0	0	0	0	0	0	0	26	0	0	0	80	0	0	0	0	0	0	0	0	0	0	0	12	0	0	0	0	0	0	0	0	0	0	0	0	0	0
ASV_4392	0	0	0	34	0	0	0	0	0	23	5	7	0	5	0	0	4	14	41	8	5	10	0	0	0	0	0	0	0	0	20	60	21	48	23	52	0	0	0	4	0	10	0	0	22	0	19	8	171
ASV_11794	0	0	0	0	0	0	0	0	0	0	0	0	0	0	0	0	0	0	0	0	0	0	0	0	0	0	0	0	0	0	0	9	0	9	0	0	0	0	0	0	0	0	0	0	0	9	0	0	62
ASV_10752	0	0	0	0	0	0	0	0	0	0	0	0	0	0	0	0	0	0	0	0	0	0	0	0	0	0	0	0	0	0	19	0	0	0	0	0	0	0	0	0	0	0	0	0	0	0	20	0	71
ASV_2252	5	7	18	79	5	0	14	14	0	0	47	46	3	0	7	0	8	4	215	10	0	20	287	25	0	0	7	6	14	17	35	14	0	26	51	4	0	0	0	0	4	26	18	17	9	78	38	75	417
ASV_5303	0	0	0	0	26	0	0	0	0	0	0	0	0	0	0	0	0	0	17	0	5	0	0	15	0	0	0	0	0	0	0	7	6	0	0	28	0	0	0	0	0	0	0	0	0	35	0	28	274
ASV_6280	0	0	0	0	0	0	0	0	0	92	0	0	0	0	0	0	0	0	0	0	0	0	0	0	0	0	0	0	0	0	0	0	0	0	0	0	0	0	0	0	0	0	0	0	0	0	0	0	239
ASV_17093	0	0	0	0	0	0	0	0	0	0	0	0	0	0	0	0	0	0	0	0	0	0	0	0	0	0	0	0	0	0	0	0	0	0	0	0	0	0	0	0	0	0	0	0	0	0	0	0	32
ASV_7118	0	0	0	0	0	71	0	0	0	0	0	0	0	0	0	0	0	0	0	0	0	0	180	0	0	0	0	0	0	0	0	0	0	0	0	0	0	0	0	0	0	0	0	0	0	0	0	9	0
ASV_4974	3	0	0	19	6	47	0	0	0	9	0	16	0	5	0	4	0	6	59	0	6	0	0	0	0	0	0	8	4	9	0	26	8	41	15	21	3	0	5	13	3	4	11	7	2	0	11	15	106
ASV_695	73	28	14	40	21	5	4	0	0	146	162	48	0	66	21	97	43	65	0	7	4	0	0	0	669	1070	52	459	425	285	213	121	55	112	122	77	280	485	36	365	399	304	62	86	114	83	147	18	0
ASV_2413	0	0	0	0	0	0	0	0	0	0	0	0	0	0	0	0	0	0	0	0	0	0	0	0	0	0	0	0	0	0	142	152	59	508	405	253	0	0	0	0	0	0	0	0	0	0	0	0	0
ASV_3642	0	0	0	0	0	0	0	0	0	47	100	61	0	0	0	0	0	0	0	0	0	0	0	0	0	0	0	0	0	0	0	0	0	32	0	0	0	0	0	0	0	0	117	122	135	38	139	45	0
ASV_6119	0	0	0	0	0	0	0	0	0	0	0	0	0	0	0	0	0	0	0	0	0	0	0	0	0	347	0	0	0	0	0	0	0	0	0	0	0	0	0	0	0	0	0	0	0	0	0	0	0
ASV_11488	0	0	0	0	0	0	0	0	0	0	0	0	0	0	0	0	0	0	0	0	0	0	0	0	0	0	0	0	0	0	0	0	0	95	0	0	0	0	0	0	0	0	0	0	0	0	0	0	0
ASV_5137	0	0	0	0	0	0	0	0	0	0	0	0	0	0	0	29	14	0	0	0	0	0	0	0	0	0	0	30	29	149	0	29	46	0	0	0	18	85	0	14	24	0	0	0	0	0	0	0	0
ASV_5750	0	0	0	0	0	0	0	0	0	0	0	0	100	117	19	21	9	0	0	0	0	67	30	0	0	0	0	0	0	0	5	0	0	0	16	0	0	0	0	0	0	0	0	0	0	0	0	0	0
ASV_9328	0	0	0	0	0	0	0	0	0	0	0	0	0	0	0	0	0	9	86	0	0	0	0	0	0	8	0	0	25	22	0	0	0	0	0	0	0	0	0	0	0	0	0	0	0	0	0	0	0
ASV_8264	0	0	0	0	0	108	0	0	0	0	0	0	0	0	0	0	0	0	84	0	0	0	0	0	0	0	0	0	0	0	0	0	0	0	0	0	0	0	0	0	0	0	0	0	0	0	0	0	0
ASV_1591	11	6	6	10	7	0	0	0	0	71	74	25	4	8	0	6	9	7	6	0	0	0	0	0	167	92	11	170	150	122	66	48	0	5	48	93	194	337	18	237	280	190	5	31	20	39	34	52	0
ASV_8975	0	0	0	0	0	0	0	0	0	0	0	0	0	0	0	0	0	0	0	0	0	0	0	0	0	0	0	0	0	0	0	0	18	0	0	146	0	0	0	0	0	0	0	0	0	0	0	0	0
ASV_2393	89	20	0	0	0	32	0	0	0	0	0	0	14	0	0	5	823	15	0	0	0	31	0	0	61	50	13	47	46	36	28	24	19	89	21	31	5	0	0	8	4	0	7	22	0	0	0	0	0
ASV_11895	0	0	14	0	0	0	6	0	8	0	0	0	0	0	0	0	6	0	0	0	0	0	0	0	5	0	0	7	0	0	0	0	0	0	0	0	0	0	0	0	10	19	0	0	12	0	0	0	0
ASV_16474	0	0	0	0	0	0	0	0	0	0	0	0	0	0	0	0	0	0	0	7	0	0	0	0	0	0	9	0	7	0	0	0	6	0	0	0	0	0	0	6	0	0	0	0	0	0	0	0	0
ASV_1609	1087	409	0	177	310	317	0	0	0	0	0	13	85	76	0	40	28	45	0	0	0	0	0	0	0	19	0	0	0	0	0	0	0	0	0	0	0	0	15	0	0	0	0	0	0	0	0	0	0
ASV_5099	0	0	0	0	0	0	0	0	0	0	0	0	0	0	0	0	0	0	0	0	0	0	0	0	96	180	0	0	0	0	0	0	0	0	0	0	23	50	0	46	37	41	0	0	0	0	0	0	0
ASV_5168	0	0	0	0	0	0	0	0	0	0	0	0	41	45	0	52	45	0	0	0	0	0	0	0	0	138	0	26	0	48	12	14	41	0	0	0	0	0	0	0	0	0	0	0	0	0	0	0	0
ASV_8677	0	0	0	0	0	0	0	0	0	0	0	0	0	0	0	0	0	0	0	0	0	0	0	0	0	0	0	0	0	0	0	0	0	0	0	0	84	66	0	0	0	0	0	0	0	24	0	0	0
ASV_5406	0	0	0	0	0	0	0	0	0	69	43	97	0	0	0	0	0	0	0	0	0	0	0	0	0	0	0	0	0	0	0	0	0	0	0	0	0	0	0	0	0	0	18	13	22	75	42	46	0
ASV_1182	0	20	10	0	43	0	0	0	0	17	10	0	0	44	16	0	0	10	0	0	0	0	0	0	12	17	0	9	0	0	0	0	0	0	9	0	784	1101	79	724	519	372	0	0	0	79	13	17	0
ASV_937	654	320	23	98	44	35	0	0	0	20	0	28	1165	1049	52	363	300	228	0	0	9	6	0	7	61	95	0	58	103	92	20	8	6	34	59	61	29	25	17	8	0	29	0	8	0	0	13	22	0
ASV_2548	8	0	0	0	0	0	0	0	0	87	24	0	0	13	11	6	4	0	0	0	0	5	0	0	0	14	20	0	26	0	0	0	0	0	14	0	425	407	166	7	0	0	0	0	0	75	65	32	0
ASV_2787	0	0	5	0	0	0	0	0	0	175	0	0	0	0	0	0	0	0	0	0	0	0	0	0	0	16	0	0	0	0	0	0	0	0	0	0	416	382	165	28	0	0	0	0	0	35	0	24	0
ASV_4097	0	0	0	0	0	0	0	0	0	0	0	0	0	0	0	0	0	0	0	0	0	0	0	0	15	0	0	0	0	0	0	0	0	0	0	0	276	235	0	0	31	0	0	0	0	136	0	0	0
ASV_6371	0	0	0	0	0	0	0	0	0	0	0	31	0	0	0	0	0	0	0	0	0	0	0	0	0	0	0	0	0	0	0	0	0	0	0	0	137	132	0	0	23	0	0	0	0	0	0	0	0
ASV_8102	0	0	0	0	0	0	0	0	0	0	0	0	0	0	0	0	0	0	0	0	0	0	17	0	0	0	0	0	0	0	0	0	0	0	0	0	83	100	0	0	0	0	0	0	0	0	0	0	0
ASV_12800	0	0	0	0	0	0	0	0	0	0	0	0	0	0	0	0	0	0	0	0	0	0	0	0	0	0	0	0	0	0	0	0	0	0	0	0	0	0	0	0	0	0	0	0	0	72	0	0	0
ASV_4501	0	0	0	0	0	0	0	0	0	0	0	0	15	14	0	103	103	96	0	0	0	0	0	0	0	0	0	59	76	68	0	0	0	0	0	56	0	0	0	0	0	0	0	0	0	0	0	0	0
ASV_10325	0	0	0	0	0	0	0	0	0	0	0	0	0	0	0	0	0	0	0	0	0	0	0	0	46	70	5	0	0	0	0	0	0	0	0	0	0	0	0	0	0	0	0	0	0	0	0	0	0
ASV_2554	0	0	0	0	0	0	0	0	0	14	0	0	0	16	9	0	0	0	0	0	0	0	47	0	0	0	0	0	0	0	0	0	0	0	0	0	605	599	50	21	0	10	0	0	0	31	0	0	0
ASV_8476	0	0	0	0	0	0	0	0	0	0	0	0	0	0	0	0	0	0	0	0	0	0	0	0	52	131	0	0	0	0	0	0	0	0	0	0	0	0	0	0	0	0	0	0	0	0	0	0	0
ASV_4721	0	0	0	0	0	0	0	0	0	0	0	0	78	68	0	0	0	0	0	0	0	0	0	0	0	0	0	150	56	85	0	0	0	0	31	0	50	22	0	0	0	0	0	0	0	0	0	0	0
ASV_7621	0	0	0	0	0	0	0	0	0	8	18	80	0	0	0	0	0	0	0	0	4	0	0	0	0	0	0	0	0	0	94	0	14	0	0	0	0	0	0	7	0	0	0	0	0	0	0	0	0
ASV_452	118	16	0	0	44	0	0	0	0	95	39	27	97	141	0	90	62	29	58	0	0	0	0	0	690	982	267	638	432	509	135	136	135	204	206	100	1522	863	307	747	837	464	82	26	154	129	44	80	0
ASV_2098	0	0	0	0	0	0	0	0	0	0	0	0	0	0	0	0	0	0	0	0	0	0	82	0	0	0	0	0	0	0	0	0	0	0	0	0	0	0	0	502	841	430	0	0	0	0	0	0	0
ASV_1404	82	10	0	0	0	0	0	0	0	0	6	0	191	142	40	105	94	145	11	0	0	94	0	0	304	383	124	332	290	321	20	10	0	104	105	139	0	0	0	35	12	30	0	0	7	0	13	0	0
ASV_4193	0	0	0	0	0	0	0	0	0	0	0	0	0	0	0	0	0	0	0	0	0	0	0	0	296	301	68	0	0	0	0	0	0	0	0	0	0	0	0	0	0	0	0	0	0	0	0	0	0
ASV_3848	0	0	0	0	0	0	0	0	0	0	0	0	0	0	0	0	0	0	0	0	0	0	0	0	248	294	79	0	13	19	0	0	0	0	32	57	0	0	0	0	0	0	0	0	24	0	0	0	0
ASV_3770	0	0	0	0	0	0	0	0	0	22	26	43	0	0	0	0	0	0	0	0	0	0	0	0	0	0	0	0	0	0	0	0	0	0	0	0	0	0	0	10	0	0	308	223	158	0	0	0	0
ASV_14449	0	0	0	0	52	0	0	0	0	0	0	0	0	0	0	0	0	0	0	0	0	0	0	0	0	0	0	0	0	0	0	0	0	0	0	0	0	0	0	0	0	0	0	0	0	0	0	0	0
ASV_8446	0	0	0	0	0	0	0	0	0	0	0	0	0	0	0	0	0	0	0	0	0	0	0	0	0	0	0	0	0	0	0	0	0	0	0	0	70	114	0	0	0	0	0	0	0	0	0	0	0
ASV_5224	0	0	0	0	0	0	0	0	0	0	0	13	0	0	0	0	0	0	0	0	0	41	0	0	0	0	0	0	0	0	0	0	0	0	0	0	120	106	0	63	41	70	0	0	0	0	0	0	0
ASV_5087	0	0	0	0	0	0	0	0	0	0	0	0	0	0	0	0	0	0	0	0	0	0	0	0	56	71	0	33	44	43	0	13	0	0	0	42	61	103	0	0	0	0	0	0	0	0	9	0	0
ASV_453	40	53	116	76	0	29	0	0	0	187	31	92	333	322	107	282	108	125	0	10	13	0	0	10	781	1432	361	823	486	532	219	104	58	146	332	134	1228	661	229	186	208	127	0	22	68	164	140	75	0
ASV_2189	25	0	0	0	0	0	0	0	0	0	0	0	0	0	0	9	0	0	0	0	0	0	0	0	772	439	0	0	139	0	17	0	0	40	65	0	30	0	0	0	0	0	0	0	214	0	0	0	0
ASV_2121	0	0	0	0	0	0	0	0	0	31	15	0	0	0	15	0	0	0	0	0	0	0	0	0	692	450	217	135	0	111	0	0	0	0	0	0	42	96	8	0	0	0	0	0	0	19	0	0	0
ASV_1201	0	0	0	0	0	0	0	0	12	0	0	0	261	245	28	133	71	65	0	0	0	0	0	0	493	666	102	509	226	283	0	70	94	0	196	71	86	69	0	0	0	0	0	0	67	45	0	0	0
ASV_1558	0	0	0	0	0	0	0	0	0	0	0	0	61	20	17	56	21	11	0	0	0	0	0	0	354	437	61	290	283	162	64	29	30	80	0	29	163	181	0	65	132	72	0	0	0	72	26	0	0
ASV_4237	0	0	0	0	0	0	0	0	0	0	0	0	0	0	0	0	0	0	0	0	0	0	0	0	46	98	0	216	0	155	0	0	0	0	0	0	140	0	0	0	0	0	0	0	0	0	0	0	0
ASV_7754	0	0	0	0	0	0	0	0	0	0	0	0	0	0	0	0	0	0	0	0	0	0	0	0	75	130	0	0	0	0	0	0	0	0	0	0	0	0	0	0	0	0	0	0	13	0	0	0	0
ASV_7722	0	0	0	0	0	0	0	0	0	0	0	0	0	0	0	0	0	0	0	0	0	0	0	0	0	0	0	0	0	0	0	0	0	0	0	0	116	81	0	0	23	0	0	0	0	0	0	0	0
ASV_5796	11	0	0	0	0	0	0	0	0	0	0	0	122	62	25	85	45	22	0	0	0	0	0	0	0	0	0	0	7	0	0	0	0	0	0	0	0	0	0	0	0	0	0	0	0	0	0	0	0
ASV_8109	0	0	0	0	0	0	0	0	0	0	0	0	0	0	0	0	0	0	0	0	0	0	0	0	66	68	0	0	0	0	0	0	0	0	0	0	0	50	0	0	0	0	0	0	16	0	0	0	0
ASV_88	356	189	82	0	0	0	31	24	35	4617	5032	3426	805	805	153	1305	1766	1364	179	49	50	215	82	72	232	138	49	608	574	586	188	191	0	167	346	297	144	99	77	179	167	106	1862	2035	1591	3374	4148	2577	0
ASV_749	1170	366	0	324	195	291	0	0	0	0	0	0	1194	1384	0	461	359	304	0	0	0	0	0	0	0	48	0	0	130	195	0	0	0	0	0	0	0	0	0	0	0	0	0	0	0	0	0	0	0
ASV_1967	956	454	0	238	183	109	0	0	0	0	0	0	0	0	0	0	0	0	0	0	0	45	0	0	0	26	0	0	0	0	0	0	0	0	0	0	0	0	9	0	0	0	0	0	0	0	0	0	0
ASV_755	152	91	0	0	0	0	0	0	0	599	726	585	0	0	0	44	108	0	683	0	0	134	69	0	0	0	0	48	68	115	116	185	70	98	97	34	0	0	0	0	0	0	313	190	182	704	553	417	0
ASV_2229	0	0	0	8	3	0	0	0	0	0	0	0	12	8	3	10	9	13	0	0	0	0	0	0	191	229	27	204	270	262	44	34	24	186	100	52	0	0	0	0	0	4	0	0	0	0	0	0	0
ASV_11627	0	0	0	0	0	0	0	0	0	0	0	0	0	0	0	0	0	0	0	0	0	0	92	0	0	0	0	0	0	0	0	0	0	0	0	0	0	0	0	0	0	0	0	0	0	0	0	0	0
ASV_7662	0	0	0	0	0	0	0	0	0	0	0	0	0	0	0	0	0	0	0	0	0	0	0	0	0	0	0	0	0	0	0	0	0	0	0	0	13	0	0	54	103	53	0	0	0	0	0	0	0
ASV_8069	0	0	0	0	0	0	0	0	0	0	0	0	0	0	0	0	0	0	0	0	0	0	0	0	0	0	0	0	0	0	0	0	0	0	0	0	63	82	5	18	20	14	0	0	0	0	0	0	0
ASV_3321	0	0	0	0	51	95	0	0	0	10	0	0	0	0	0	0	0	0	0	0	0	500	193	0	32	31	0	0	0	0	0	0	0	0	36	17	0	0	0	0	0	0	0	0	0	0	0	0	0
ASV_6385	0	0	0	0	0	0	0	0	0	0	303	0	0	0	0	0	0	0	0	0	0	0	0	0	0	0	0	0	0	0	0	0	0	19	0	0	0	0	0	0	0	0	0	0	0	0	0	0	0
ASV_3719	0	0	0	0	0	0	0	0	0	0	0	0	0	0	0	224	110	155	0	0	0	251	0	0	0	0	0	0	32	0	0	0	0	0	19	0	0	0	0	0	0	0	0	0	0	14	0	0	0
ASV_4579	0	0	0	0	0	0	0	0	0	0	0	0	0	0	0	0	0	0	0	0	0	0	0	0	0	0	0	0	0	0	0	0	0	0	0	0	0	0	0	137	272	162	0	0	0	0	0	0	0
ASV_3880	0	0	0	0	6	55	0	0	0	0	0	0	0	0	0	0	0	0	0	0	0	198	87	0	98	113	0	0	79	83	0	0	0	0	0	0	0	0	0	21	0	0	0	0	15	0	0	0	0
ASV_8239	30	0	0	97	0	67	0	0	0	0	0	0	0	0	0	0	0	0	0	0	0	0	0	0	0	0	0	0	0	0	0	0	0	0	0	0	0	0	0	0	0	0	0	0	0	0	0	0	0
ASV_3516	95	51	0	69	32	0	0	0	0	0	0	0	135	107	35	106	119	101	0	0	0	0	0	0	0	0	0	0	0	0	0	0	0	0	0	33	0	0	0	0	0	0	0	0	0	0	0	0	0
ASV_5592	0	0	0	0	0	0	0	0	0	0	0	0	52	47	0	119	109	0	0	0	0	0	0	0	0	0	0	0	0	0	0	0	0	0	0	75	0	0	0	0	0	0	0	0	0	0	0	0	0
ASV_7239	0	0	0	0	0	0	0	0	0	0	0	0	0	0	0	0	0	0	26	8	0	184	33	0	0	0	0	0	0	0	0	0	0	0	0	0	0	0	0	0	0	0	0	0	0	0	0	0	0
ASV_282	3741	1945	177	749	511	512	63	41	59	127	85	74	1600	1761	95	589	510	501	92	92	129	51	26	34	126	207	68	286	261	188	113	103	73	62	138	131	97	63	69	61	97	129	91	94	60	37	40	56	0
ASV_2285	0	0	0	0	0	0	0	0	0	0	0	0	78	64	0	149	158	106	0	0	0	0	0	0	137	185	25	193	141	231	0	0	0	73	41	28	0	13	0	0	17	0	0	0	0	0	0	0	0
ASV_3546	0	0	0	0	0	0	0	0	0	0	0	0	47	45	8	40	11	0	0	0	0	0	0	0	88	128	28	106	152	130	7	0	0	7	20	55	0	0	0	0	0	0	0	0	0	0	0	0	0
ASV_3783	0	0	0	0	0	0	0	0	0	19	0	49	0	0	0	0	0	0	102	0	0	0	0	0	0	0	0	0	0	0	127	60	52	0	0	0	0	0	0	0	0	0	77	107	57	26	48	61	0
ASV_1631	0	0	0	7	0	0	0	0	0	0	0	0	175	186	29	446	263	199	7	0	0	0	0	0	125	129	0	88	240	282	21	0	0	9	31	305	6	11	0	0	0	0	0	0	7	0	0	0	0
ASV_802	54	0	47	16	0	0	0	0	0	0	0	0	768	808	225	607	276	223	0	0	0	81	0	0	278	720	179	733	230	362	0	97	13	85	88	94	0	24	0	0	0	0	0	0	0	0	0	0	0
ASV_1289	0	0	0	0	0	0	0	0	0	12	27	0	0	0	0	0	0	0	0	0	0	128	0	0	187	350	70	200	79	146	0	0	0	130	0	42	208	642	64	415	317	302	0	0	29	52	67	54	0
ASV_7500	0	0	0	0	0	0	0	0	0	0	0	0	0	0	0	0	0	0	0	0	0	0	0	0	0	0	0	0	0	0	0	0	0	0	0	0	74	109	0	38	0	12	0	0	0	0	0	0	0
ASV_7515	0	0	0	0	0	0	0	0	0	0	0	0	0	0	0	0	0	0	0	0	0	0	0	0	75	98	18	27	0	14	0	0	0	0	0	0	0	0	0	0	0	0	0	0	0	0	0	0	0
ASV_428	245	69	60	0	0	24	15	0	0	0	100	0	87	77	74	97	0	110	0	0	0	0	0	0	1717	2465	666	629	322	565	0	250	144	153	662	354	356	606	217	362	232	202	0	0	53	0	0	0	0
ASV_485	0	0	0	0	0	0	0	0	0	174	0	136	0	160	0	41	0	33	0	0	0	188	0	0	330	575	171	549	234	332	0	0	0	146	141	0	1266	2077	449	993	574	514	0	70	0	281	153	85	0
ASV_898	0	0	0	0	0	0	0	0	0	0	0	0	0	0	0	0	0	0	0	0	0	0	0	0	885	2016	285	324	156	231	0	143	117	33	418	266	79	176	0	0	0	0	0	0	263	0	0	0	0
ASV_759	0	0	0	53	30	0	0	0	0	0	0	0	0	28	25	32	58	0	0	0	0	0	16	0	807	1277	470	917	385	718	0	107	39	176	174	128	282	519	121	0	0	0	0	0	0	0	0	0	0
ASV_1800	0	0	0	0	0	0	0	0	0	0	0	0	0	0	0	0	0	0	0	0	0	0	0	0	225	281	92	272	254	232	151	176	88	90	237	102	0	0	0	0	0	0	0	0	36	0	0	0	0
ASV_4528	0	0	0	0	0	0	0	0	0	33	0	0	0	0	0	0	0	0	0	0	0	0	0	0	0	0	0	0	0	0	0	0	0	0	0	0	0	0	0	217	208	125	0	0	0	0	0	0	0
ASV_3943	0	0	0	0	0	0	0	0	0	0	0	0	0	0	0	0	0	0	0	0	0	0	0	0	0	0	0	0	0	0	0	0	0	0	0	0	191	147	36	137	113	72	0	0	0	25	0	18	0
ASV_2831	0	0	0	0	0	0	0	0	0	0	0	0	110	76	0	95	51	44	0	0	0	0	0	0	78	73	0	199	157	137	11	24	0	108	54	0	0	0	0	0	0	0	0	0	0	0	0	0	0
ASV_6032	0	0	0	0	0	0	0	0	0	0	0	0	0	0	0	0	0	0	0	0	0	0	0	0	79	93	18	0	21	84	0	0	0	0	11	49	0	0	0	0	0	0	0	0	0	0	0	0	0
ASV_8593	0	0	0	0	0	0	0	0	0	0	0	0	0	0	0	6	0	0	0	0	0	0	0	0	33	76	30	12	0	10	0	10	0	0	0	0	0	0	0	0	0	0	0	0	0	0	0	0	0
ASV_8248	0	0	0	0	0	0	0	0	0	0	0	0	0	0	0	0	0	0	0	0	0	182	0	0	0	0	0	0	0	0	0	0	0	0	4	0	0	0	0	0	0	0	0	4	0	0	3	0	0
ASV_5408	0	0	0	0	0	0	0	0	0	0	0	0	0	6	0	0	0	0	0	0	0	0	0	0	0	0	0	0	0	0	0	0	0	0	0	0	222	164	32	0	0	0	0	0	0	0	0	0	0
ASV_3343	116	60	0	0	35	51	0	0	0	50	55	6	98	95	23	29	29	6	63	0	0	0	0	0	37	37	7	21	9	18	0	0	0	18	0	0	6	0	0	0	36	0	9	20	0	17	0	0	0
ASV_2325	0	0	0	0	0	0	0	0	0	0	17	0	0	21	0	0	0	0	0	0	0	0	0	0	340	338	39	127	119	150	70	72	27	134	130	21	0	0	0	0	0	0	0	0	0	0	0	0	0
ASV_12475	0	0	0	0	0	0	0	0	0	0	0	0	0	0	0	0	0	0	0	0	0	0	0	0	77	0	0	0	0	0	0	0	0	0	0	0	0	0	0	0	0	0	0	0	0	0	0	0	0
ASV_100	8005	3426	264	2309	1783	3261	33	41	48	648	684	605	732	635	160	449	452	404	780	124	113	251	572	61	180	337	42	288	304	243	1003	350	316	717	870	591	184	121	145	216	193	196	1618	1207	1056	419	497	349	0
ASV_316	78	0	39	31	0	0	0	0	0	51	95	152	417	447	89	361	249	210	0	0	0	24	67	0	856	913	233	762	598	626	244	84	174	59	274	196	602	397	113	1652	1777	969	511	566	317	62	90	74	0
ASV_781	44	0	15	0	0	0	0	0	0	0	0	0	1160	968	55	541	574	459	0	0	0	0	0	0	189	161	0	444	455	383	48	24	0	19	94	496	33	0	0	0	0	10	0	0	0	0	0	0	0
ASV_797	0	19	0	0	0	27	0	0	0	408	536	467	0	67	0	50	167	0	0	0	0	0	0	0	0	34	0	40	0	0	14	0	0	0	0	0	0	0	0	129	64	138	1281	667	950	412	284	281	0
ASV_1015	0	0	0	0	0	0	0	0	0	266	942	292	151	164	0	0	0	0	0	0	0	0	0	0	0	0	0	0	0	0	0	0	0	0	0	0	0	0	0	476	472	269	405	449	236	165	187	179	0
ASV_635	23	0	0	0	0	0	0	0	0	573	852	726	395	381	56	347	314	137	88	0	0	0	0	0	162	94	20	47	280	235	42	107	0	76	122	439	13	0	0	0	0	0	427	205	297	340	369	344	0
ASV_1978	0	0	0	0	0	0	0	0	0	0	0	0	683	558	117	264	198	125	0	0	0	60	0	0	0	0	0	0	0	0	0	0	0	0	0	0	0	0	0	0	0	0	0	0	0	0	0	0	0
ASV_3558	0	0	0	0	0	0	0	0	0	0	0	0	0	0	0	0	0	0	0	0	0	480	129	0	0	0	0	0	0	0	0	0	0	121	51	42	0	0	0	0	0	0	0	0	0	43	0	0	0
ASV_1826	0	0	0	0	0	0	0	0	0	0	0	0	450	372	34	268	288	267	0	0	0	0	0	0	33	32	0	110	109	96	0	0	0	0	0	138	0	0	0	0	0	0	0	0	0	0	0	0	0
ASV_14450	0	0	0	0	52	0	0	0	0	0	0	0	0	0	0	0	0	0	0	0	0	0	0	0	0	0	0	0	0	0	0	0	0	0	0	0	0	0	0	0	0	0	0	0	0	0	0	0	0
ASV_12768	0	0	0	0	0	0	0	0	0	0	0	0	0	0	0	0	0	0	0	0	0	72	0	0	0	0	0	0	0	0	0	0	0	0	0	0	0	0	0	0	0	0	0	0	0	0	0	0	0
ASV_731	2478	1368	113	637	603	148	13	0	0	0	0	49	259	186	16	162	119	66	16	0	0	0	0	0	43	33	19	55	81	21	0	16	0	0	0	0	0	0	0	0	0	0	0	0	0	0	16	0	0
ASV_418	100	19	19	0	0	0	0	0	0	140	115	0	620	659	180	389	138	87	0	20	0	91	0	16	915	871	219	185	348	491	71	49	50	168	158	271	2257	1770	417	104	0	89	0	0	0	63	52	0	0
ASV_928	1283	864	33	357	323	371	0	0	0	115	97	79	0	42	20	0	0	0	0	80	87	129	71	23	35	134	0	57	99	45	99	0	0	38	112	77	0	33	105	0	63	130	85	106	0	32	0	0	0
ASV_1513	0	0	8	0	0	0	0	0	0	0	0	0	0	0	0	0	0	0	0	0	0	0	45	0	0	0	0	0	0	0	0	0	0	0	0	0	1343	1140	261	0	13	0	0	0	28	0	0	0	0
ASV_1394	902	640	0	0	103	0	0	0	0	0	0	0	664	497	0	76	117	0	109	0	0	0	0	0	0	82	0	0	0	0	0	0	0	0	0	0	0	0	0	0	0	0	0	0	0	0	0	0	0
ASV_1398	1097	614	0	99	95	360	0	0	0	0	0	0	301	352	0	123	35	38	0	0	0	0	0	0	0	30	0	0	0	0	0	0	0	0	0	0	28	0	0	0	0	0	0	0	0	0	0	0	0
ASV_3256	384	203	0	121	119	127	21	0	0	0	0	0	0	0	0	0	0	0	15	0	0	0	0	0	0	0	0	0	0	0	0	0	0	0	0	0	0	0	0	0	0	0	0	0	0	0	0	0	0
ASV_1726	53	16	0	43	0	0	0	0	0	10	0	0	315	311	9	409	380	208	0	0	0	0	0	0	73	94	0	78	162	157	0	0	0	0	0	28	10	0	10	0	23	14	0	0	0	0	0	0	0
ASV_4738	239	186	0	0	34	78	0	0	0	0	0	0	0	0	0	0	0	0	0	0	0	0	0	0	0	0	0	0	0	0	0	0	0	0	0	0	0	0	0	0	0	0	0	0	0	0	0	0	0
ASV_10051	0	0	0	129	0	0	0	0	0	0	0	0	0	0	0	0	0	0	0	0	0	0	0	0	0	0	0	0	0	0	0	0	0	0	0	0	0	0	0	0	0	0	0	0	0	0	0	0	0
ASV_8929	0	0	0	0	0	0	0	0	0	0	0	0	0	0	0	0	0	0	165	0	0	0	0	0	0	0	0	0	0	0	0	0	0	0	0	0	0	0	0	0	0	0	0	0	0	0	0	0	0
ASV_5425	0	0	0	0	0	0	0	0	0	0	0	55	0	0	0	0	0	0	0	0	0	0	0	0	0	0	0	0	0	0	0	0	0	0	0	0	0	0	0	0	25	0	31	0	30	129	48	105	0
ASV_5923	0	0	0	0	0	0	0	0	0	0	0	0	64	59	0	117	98	27	0	0	0	0	0	0	0	0	0	0	0	0	0	0	0	0	0	0	0	0	0	0	0	0	0	0	0	0	0	0	0
ASV_7401	0	0	0	0	0	0	0	0	0	0	0	0	0	0	0	0	0	0	0	0	0	0	0	0	0	0	0	0	0	0	0	0	0	0	0	0	0	0	0	100	70	60	0	0	0	10	0	0	0
ASV_346	2364	1457	350	497	698	922	132	102	163	224	182	77	430	354	265	266	237	300	239	237	226	156	159	112	133	193	126	289	211	174	170	0	0	0	232	98	159	143	197	69	228	225	217	218	0	66	79	0	0
ASV_1076	2194	848	0	88	240	222	0	0	0	0	0	25	371	296	0	0	0	0	0	0	0	0	0	0	0	47	0	0	0	0	0	0	0	0	0	0	0	0	0	0	0	0	0	0	0	0	0	0	0
ASV_1368	226	27	71	172	91	16	0	0	0	43	168	181	63	39	85	253	82	113	23	0	31	16	0	0	52	135	44	204	186	50	100	36	0	0	51	117	50	119	141	0	162	56	0	0	0	26	0	25	0
ASV_638	247	150	0	0	0	0	0	0	0	388	201	293	454	393	0	258	309	298	49	0	0	0	0	0	259	258	0	279	146	239	293	284	212	148	228	25	86	0	0	298	287	0	229	171	217	257	283	232	0
ASV_1930	46	14	0	0	0	0	0	0	0	0	0	0	281	271	0	246	265	205	0	0	0	0	0	0	163	284	0	132	0	90	0	12	0	38	0	23	0	0	0	0	0	0	0	0	0	0	0	0	0
ASV_6748	0	0	0	0	0	0	0	0	0	0	0	0	0	0	0	0	0	0	289	0	0	0	0	0	0	0	0	0	0	0	0	0	0	0	0	0	0	0	0	0	0	0	0	0	0	0	0	0	0
ASV_3413	0	0	0	0	0	0	0	0	0	0	0	0	0	0	0	0	0	0	0	0	0	0	0	0	202	245	92	0	110	126	0	0	50	0	47	0	0	41	0	0	0	0	0	0	0	13	0	0	0
ASV_4703	0	0	0	0	0	0	0	0	0	0	0	0	211	187	32	0	43	0	0	0	0	0	0	0	19	28	0	24	0	0	0	0	0	0	0	0	0	0	0	0	0	0	0	0	0	0	0	0	0
ASV_12588	0	0	0	0	54	0	0	0	0	0	0	0	0	0	0	0	0	0	0	0	0	0	0	0	0	0	0	0	0	0	0	0	0	21	0	0	0	0	0	0	0	0	0	0	0	0	0	0	0
ASV_4607	0	0	0	0	0	0	0	0	0	0	0	0	0	0	0	0	0	0	0	0	0	0	0	0	36	0	17	0	0	0	0	0	0	0	0	0	0	0	0	159	174	115	0	0	0	0	64	0	0
ASV_3112	0	0	0	0	0	0	0	0	0	0	0	0	128	120	0	34	70	22	0	0	0	0	0	0	101	125	15	106	83	93	9	0	0	0	83	0	0	8	0	10	0	7	0	0	0	43	0	0	0
ASV_12676	0	0	0	74	0	0	0	0	0	0	0	0	0	0	0	0	0	0	0	0	0	0	0	0	0	0	0	0	0	0	0	0	0	0	0	0	0	0	0	0	0	0	0	0	0	0	0	0	0
ASV_7834	0	0	0	0	0	9	0	0	0	0	0	0	0	0	0	0	0	0	143	0	0	62	0	0	0	0	0	0	0	0	0	0	0	0	0	0	0	0	0	0	0	0	0	0	0	0	0	0	0
ASV_4753	101	50	0	0	0	0	0	0	0	0	0	0	0	0	0	0	0	0	0	0	0	64	36	0	0	0	0	0	0	0	18	31	15	123	95	0	0	0	0	0	0	0	0	0	0	0	0	0	0
ASV_9254	0	0	0	0	0	0	0	0	0	0	0	0	0	0	0	0	0	0	0	0	0	0	0	0	0	0	0	0	0	0	0	0	0	0	0	0	0	0	0	0	0	0	91	0	62	0	0	0	0
ASV_2618	0	0	11	0	0	0	0	0	0	0	0	0	0	0	0	0	0	13	0	0	0	0	0	0	0	0	0	17	0	0	0	0	0	0	0	0	103	0	0	397	583	235	0	0	0	0	0	0	0
ASV_6428	0	0	0	0	0	0	0	0	0	0	0	0	0	0	0	0	0	0	0	0	0	0	0	0	0	0	0	0	0	0	0	0	0	0	0	0	0	15	0	80	144	79	0	0	0	0	0	0	0
ASV_2656	0	0	0	0	0	0	0	0	0	32	6	0	0	0	0	0	0	0	71	0	0	755	453	16	0	0	0	0	0	0	0	0	0	0	0	0	0	0	0	0	0	0	0	0	0	0	0	0	0
ASV_2889	0	0	0	0	0	0	0	0	0	0	7	0	0	38	0	0	0	0	0	0	0	0	0	0	0	0	0	0	0	0	0	0	0	0	0	0	379	329	94	93	93	153	0	0	0	0	0	0	0
ASV_5800	0	0	0	0	0	0	0	0	0	0	0	0	0	0	0	0	0	0	0	0	0	0	0	0	0	16	0	0	0	0	0	0	0	0	0	0	117	241	0	0	0	0	0	0	0	5	0	0	0
ASV_2351	33	12	7	0	0	0	0	0	0	0	0	0	169	199	37	161	179	207	0	0	0	0	0	0	128	147	26	51	62	97	13	0	0	0	36	5	0	0	0	5	0	0	0	0	0	0	0	0	0
ASV_6340	0	0	0	0	0	0	0	0	0	0	0	0	0	0	0	0	14	0	0	0	0	0	0	0	14	177	0	88	8	24	0	0	0	0	0	0	0	0	0	0	0	0	0	0	0	0	0	0	0
ASV_124	324	159	90	106	68	41	28	0	11	68	95	102	363	450	175	399	311	835	84	37	36	13	23	25	4809	8802	471	1738	1753	2343	322	437	391	280	96	624	328	717	190	206	451	257	131	196	687	51	0	418	0
ASV_2802	0	0	0	0	0	0	0	0	0	0	0	0	0	1110	0	0	0	0	0	0	0	0	0	0	0	36	0	45	0	0	0	0	0	0	0	0	0	43	0	0	0	0	0	0	0	0	0	0	0
ASV_2095	0	0	0	0	0	0	0	0	0	0	0	0	0	0	0	0	0	0	0	0	0	0	0	0	0	334	0	0	0	0	0	0	0	0	0	0	0	0	0	185	0	204	371	175	189	0	85	314	0
ASV_12697	0	0	0	0	0	0	0	0	0	0	0	0	0	0	0	0	0	0	0	0	0	73	0	0	0	0	0	0	0	0	0	0	0	0	0	0	0	0	0	0	0	0	0	0	0	0	0	0	0
ASV_205	0	0	0	0	61	24	34	13	22	557	589	1344	25	0	0	438	463	1449	3068	115	43	37	130	46	84	0	0	505	535	1336	1031	1230	1002	208	173	300	0	0	0	0	0	80	779	1414	2119	297	300	546	0
ASV_273	59	43	105	90	0	34	0	0	0	124	195	199	0	72	62	0	230	192	0	0	0	0	0	0	226	435	306	301	352	978	193	314	276	0	0	121	982	2149	606	1487	2099	2428	334	503	588	0	88	241	0
ASV_5438	0	0	0	0	0	0	0	0	0	0	0	0	0	15	30	0	0	0	0	0	0	0	0	0	41	104	77	39	0	39	0	0	31	0	30	14	0	0	0	0	0	0	0	0	0	0	0	0	0
ASV_3674	0	0	0	0	0	0	0	0	0	0	0	0	4	0	0	0	0	0	0	0	0	0	0	0	0	0	0	0	0	0	65	35	54	163	164	336	0	0	0	0	0	0	0	0	0	0	0	0	0
ASV_78	840	1001	1404	609	413	614	0	0	48	200	193	222	2828	4415	3118	2609	2421	2791	175	0	52	324	141	72	1310	2492	2075	1800	1469	2695	235	296	282	229	321	949	1041	1760	1595	171	214	206	25	48	167	27	104	146	0
ASV_768	0	0	0	0	0	0	0	0	0	0	0	0	883	1193	1028	343	211	219	0	0	0	0	0	0	241	432	330	241	214	402	30	0	0	28	55	240	0	118	68	0	0	0	0	0	0	0	0	0	0
ASV_1888	0	0	0	0	0	0	0	0	0	0	0	0	206	319	320	79	0	0	0	0	0	0	0	0	205	447	360	0	0	191	0	0	0	0	0	0	0	0	0	0	0	0	0	0	0	0	0	0	0
ASV_1954	0	0	0	0	0	0	0	0	0	0	0	31	0	0	0	72	17	56	55	0	0	0	0	0	19	62	0	87	100	139	70	62	56	0	0	0	0	0	0	37	41	141	240	306	391	0	0	52	0
ASV_2706	0	0	0	0	0	0	0	0	0	0	0	0	0	0	0	0	0	0	55	0	0	0	0	0	51	41	89	0	0	0	0	0	0	0	0	0	87	83	105	212	269	309	0	0	0	0	0	0	0
ASV_4060	0	0	0	0	0	0	0	0	0	0	0	42	30	51	48	27	16	11	0	0	0	0	0	0	57	153	121	48	34	33	0	0	21	0	0	0	0	9	0	0	0	0	0	0	0	0	0	0	0
ASV_6188	0	0	0	0	0	0	0	0	0	0	0	0	35	33	37	18	15	8	0	0	0	0	0	0	18	25	118	0	14	0	18	0	0	0	0	0	0	0	0	0	0	0	0	0	0	0	0	0	0
ASV_7189	0	0	0	0	0	0	0	0	0	0	0	0	0	0	0	0	0	0	0	0	0	0	0	0	50	120	86	0	0	0	0	0	0	0	0	0	0	0	0	0	0	0	0	0	0	0	0	0	0
ASV_9615	0	0	0	0	0	0	0	0	0	0	0	0	0	0	0	0	0	0	0	0	0	0	0	0	17	79	46	0	0	0	0	0	0	0	0	0	0	0	0	0	0	0	0	0	0	0	0	0	0
ASV_4402	251	236	0	24	40	56	0	0	0	0	0	0	0	0	0	0	0	0	0	0	0	0	0	0	0	6	0	0	0	0	0	0	0	0	0	0	0	0	0	0	0	0	0	0	0	0	0	0	0
ASV_739	464	429	767	0	0	72	0	0	0	0	0	0	695	1004	699	287	248	261	0	0	0	0	0	0	213	379	292	95	147	298	0	0	0	0	0	0	0	0	108	0	0	0	0	0	0	0	0	0	0
ASV_5911	0	0	0	0	0	0	0	0	0	0	0	0	0	0	0	0	0	0	0	0	0	0	0	0	0	0	0	0	0	0	0	0	0	0	0	0	0	0	0	114	125	128	0	0	0	0	0	0	0
ASV_14263	0	0	22	0	22	10	0	0	0	0	0	0	0	0	0	0	0	0	0	0	0	0	0	0	0	0	0	0	0	0	0	0	0	0	0	0	0	0	0	0	0	0	0	0	0	0	0	0	0
ASV_5611	6	19	67	27	0	0	0	11	6	0	6	0	0	0	0	0	0	53	17	14	38	0	0	0	0	0	0	31	0	0	16	13	10	0	10	0	0	0	0	4	0	25	0	27	0	0	0	0	0
ASV_6449	0	0	0	0	0	0	0	0	0	0	0	0	0	0	0	0	0	0	0	0	0	0	0	0	0	119	109	0	0	0	0	0	0	0	0	0	27	26	35	0	0	0	0	0	0	0	0	0	0
ASV_499	78	86	132	0	0	128	0	0	0	0	0	0	388	454	353	352	401	580	16	0	0	0	0	0	573	833	705	653	903	1329	128	136	88	89	167	545	0	49	66	0	0	60	0	0	72	0	0	0	0
ASV_17092	0	0	0	0	0	0	0	0	0	0	0	0	0	0	0	0	0	0	0	0	0	0	0	0	0	0	0	0	0	0	0	0	0	0	0	0	0	0	0	0	0	0	0	0	0	0	0	0	32
ASV_9	688	508	883	596	360	385	260	128	90	1384	1032	1681	200	678	763	745	602	1043	9944	280	168	55870	47796	2396	2255	4052	3052	2762	2049	4388	2671	3917	4041	5888	6748	5562	9323	10644	10230	3407	4411	4871	425	677	1227	968	801	1222	0
ASV_926	0	0	0	0	0	0	0	0	0	0	0	0	0	0	42	0	0	25	0	0	0	0	0	0	941	1208	1126	376	370	782	76	101	54	0	42	0	0	0	43	0	0	0	0	0	45	0	0	0	0
ASV_241	154	155	135	0	0	0	0	0	0	270	283	636	0	124	153	0	0	0	0	0	0	168	163	0	442	637	635	0	0	0	0	0	0	0	103	0	3705	3540	3457	535	731	734	37	79	222	162	140	423	0
ASV_258	104	44	84	81	0	0	0	0	0	0	0	0	119	186	208	201	177	196	0	0	11	0	0	0	2283	3549	3572	960	1072	1280	367	222	207	87	206	193	225	350	361	157	232	199	0	0	329	0	0	0	0
ASV_14551	0	0	0	0	51	0	0	0	0	0	0	0	0	0	0	0	0	0	0	0	0	0	0	0	0	0	0	0	0	0	0	0	0	0	0	0	0	0	0	0	0	0	0	0	0	0	0	0	0
ASV_6554	0	0	0	0	0	0	0	0	0	0	0	0	0	0	0	0	0	0	0	0	0	0	0	0	0	0	0	0	0	0	0	0	0	0	0	0	62	84	161	0	0	0	0	0	0	0	0	0	0
ASV_7811	0	0	0	0	0	0	0	0	0	0	0	0	0	0	0	0	0	0	88	0	0	0	0	0	0	24	0	0	0	0	45	0	52	0	0	0	0	0	0	0	0	0	0	6	0	0	0	0	0
ASV_13537	0	0	0	0	0	0	0	0	0	0	0	0	0	0	0	0	0	0	0	0	0	21	0	0	0	0	0	0	0	0	0	0	0	0	0	0	0	0	0	0	0	0	0	0	7	0	0	0	33
ASV_973	0	0	0	0	0	0	0	0	0	0	0	0	0	0	0	0	0	0	0	0	0	0	0	0	871	1190	570	519	240	517	0	0	55	0	94	38	180	348	133	0	0	0	0	0	159	0	0	0	0
ASV_2817	0	0	0	0	0	0	0	0	0	0	0	0	0	0	0	0	0	38	0	0	0	0	0	0	0	0	0	0	0	0	24	196	213	727	0	0	0	0	0	0	0	0	0	0	26	0	0	0	0
ASV_2772	0	0	0	0	0	0	0	0	0	0	0	0	0	0	0	0	0	0	0	0	0	0	0	0	131	369	221	57	87	251	0	0	0	0	0	0	0	0	24	0	0	115	0	0	0	0	0	0	0
ASV_5878	0	0	0	0	0	0	0	0	0	0	0	0	0	0	0	0	0	0	0	0	0	0	0	0	0	0	0	0	0	0	0	0	0	0	0	0	0	0	0	80	147	143	0	0	0	0	0	0	0
ASV_11475	0	0	0	0	0	0	0	0	0	0	0	0	0	0	0	0	0	0	0	0	0	0	0	0	0	0	0	0	0	0	0	0	0	0	0	0	0	0	0	0	0	0	0	0	95	0	0	0	0
ASV_89	66	56	95	129	147	24	35	19	71	264	194	524	42	85	21	31	55	98	1047	28	43	2170	2129	145	0	0	0	154	0	156	372	732	780	4944	7643	4260	53	0	18	1668	1513	2078	353	2243	5288	120	149	321	0
ASV_760	0	0	0	0	0	0	0	0	0	0	0	0	0	0	0	62	0	231	419	0	0	0	0	0	0	0	0	472	300	770	417	1703	1575	104	80	60	0	0	0	25	53	56	0	0	0	0	0	0	0
ASV_8238	0	0	0	0	0	0	0	0	0	0	0	0	0	0	0	0	0	0	0	0	0	0	0	0	0	0	0	0	0	0	89	105	0	0	0	0	0	0	0	0	0	0	0	0	0	0	0	0	0
ASV_4035	0	0	0	0	0	0	0	0	0	0	0	0	102	80	194	138	93	63	0	0	0	0	0	0	0	0	0	24	0	0	0	0	0	0	0	0	0	0	17	0	0	0	0	0	0	0	0	0	0
ASV_380	20	21	14	557	781	791	71	12	0	53	76	106	0	0	0	60	118	77	3688	83	28	27	81	0	21	0	0	146	139	374	886	1640	1563	203	239	412	0	0	0	0	0	0	0	11	0	0	0	0	0
ASV_421	99	84	95	24	0	0	0	0	0	197	132	521	0	0	0	41	0	0	30	0	28	55	94	0	0	0	0	52	62	171	128	207	221	0	0	36	459	623	342	1231	1518	1721	347	781	1011	150	203	419	0
ASV_1944	0	0	0	0	0	0	0	0	0	0	0	0	0	0	0	0	0	0	0	0	0	0	0	0	0	0	18	0	0	0	0	0	0	0	0	0	0	0	0	0	22	0	250	756	1002	0	0	0	0
ASV_6910	0	0	0	0	0	0	0	0	0	0	0	0	0	0	0	0	0	0	0	0	0	0	0	0	20	204	52	0	0	0	0	0	0	0	0	0	0	0	0	0	0	0	0	0	0	0	0	0	0
ASV_2223	0	0	0	0	0	0	0	0	0	0	0	0	0	0	0	0	0	0	0	0	0	0	0	0	124	1223	276	0	0	43	0	0	0	0	34	0	0	0	0	0	0	0	0	0	0	0	0	0	0
ASV_11899	0	0	0	0	0	0	0	0	0	0	0	0	0	0	0	0	0	0	0	0	0	0	87	0	0	0	0	0	0	0	0	0	0	0	0	0	0	0	0	0	0	0	0	0	0	0	0	0	0
ASV_3569	0	0	0	0	0	0	0	0	0	0	0	0	0	0	0	0	0	129	0	0	0	0	0	0	57	198	120	136	36	186	0	0	0	0	0	0	0	0	0	0	0	0	0	0	0	0	0	0	0
ASV_161	142	106	148	104	79	206	0	7	0	71	65	148	461	372	312	308	296	373	84	0	0	52	0	14	1206	3242	1874	1307	815	1849	241	229	342	185	90	200	588	764	381	1564	2508	2135	150	176	511	55	86	155	0
ASV_244	262	85	121	0	0	0	0	0	0	0	0	0	0	84	79	0	0	0	0	0	0	0	0	0	554	593	499	0	0	0	0	0	0	0	0	0	2115	2729	1564	1733	3597	3795	0	0	0	0	0	0	0
ASV_12375	0	0	0	0	0	0	0	0	0	0	0	0	0	0	0	0	0	0	0	0	0	0	0	0	0	0	0	0	0	0	0	0	0	0	0	0	0	0	0	0	0	0	0	0	0	0	0	0	79
ASV_13453	0	0	0	0	0	63	0	0	0	0	0	0	0	0	0	0	0	0	0	0	0	0	0	0	0	0	0	0	0	0	0	0	0	0	0	0	0	0	0	0	0	0	0	0	0	0	0	0	0
ASV_6367	0	0	0	12	0	128	0	0	0	0	0	34	0	0	0	0	0	9	22	11	0	0	0	9	0	0	0	0	0	0	0	0	0	62	0	0	0	0	0	0	0	0	0	0	0	0	7	0	29
ASV_4353	31	14	0	75	0	0	0	0	0	0	0	0	0	0	0	0	0	0	0	0	0	0	0	0	0	0	0	0	0	0	0	0	0	0	0	0	0	0	0	0	0	0	74	159	251	20	0	0	0
ASV_1	4245	3154	6567	22540	13672	23742	1604	820	1169	40083	23214	63452	1962	3220	2166	26151	23284	50944	158878	4063	2659	25553	30994	2074	3088	4218	3391	17775	16505	36406	65682	96320	81503	58985	78580	71137	8104	8296	6939	29401	56461	57726	31895	54342	90415	9027	9143	22202	0
ASV_4020	0	0	0	0	0	0	0	0	0	0	0	0	0	0	0	0	0	0	0	0	0	0	0	0	0	0	0	0	0	0	0	0	0	0	0	0	170	315	0	42	116	0	0	0	0	0	60	12	0
ASV_4572	0	0	0	0	0	0	0	0	0	0	0	0	0	0	0	0	0	0	0	0	0	0	0	0	233	207	0	0	0	0	0	0	0	0	0	0	0	41	0	0	0	0	0	0	91	0	0	0	0
ASV_12039	0	0	0	0	0	0	0	0	0	0	0	0	0	0	0	0	0	0	0	0	0	0	0	0	0	0	0	0	0	0	0	0	0	0	0	0	0	0	0	0	0	0	0	0	0	85	0	0	0
ASV_355	131	31	63	47	0	11	0	0	0	13	28	66	0	93	95	176	0	35	0	0	16	21	0	0	2774	5425	1052	1332	305	200	29	0	0	56	14	79	66	155	111	0	28	10	0	0	517	0	0	0	0
ASV_967	48	0	0	0	0	0	0	0	0	0	62	0	0	0	44	0	0	0	0	0	0	0	0	0	1997	1943	348	262	151	0	0	0	0	0	0	0	0	42	51	0	0	0	0	0	0	0	0	0	0
ASV_1425	0	0	0	0	18	0	0	0	0	23	0	0	0	0	0	151	99	96	418	0	0	0	0	42	0	0	0	0	0	0	177	384	113	167	0	1065	0	0	0	0	0	0	115	91	0	0	0	151	0
ASV_1641	0	0	0	0	0	0	0	0	0	0	0	0	0	0	0	0	125	0	0	0	0	0	0	0	814	1065	412	0	0	0	0	0	0	0	0	0	0	0	0	0	0	0	0	0	132	0	0	0	0
ASV_3622	0	0	0	0	0	0	0	0	0	0	0	0	0	0	0	0	0	0	0	0	0	0	0	0	424	419	0	0	0	0	0	0	0	0	0	0	0	0	0	0	0	0	0	0	0	0	0	0	0
ASV_2028	0	0	0	0	0	0	0	0	0	0	0	0	63	47	29	0	69	0	0	0	0	0	0	0	296	372	238	211	174	150	0	0	0	0	0	0	56	60	0	0	43	0	0	0	31	50	52	0	0
ASV_8117	0	0	0	0	0	0	0	0	0	0	0	0	0	0	0	0	0	0	0	0	0	0	0	0	40	160	0	0	0	0	0	0	0	0	0	0	0	0	0	0	0	0	0	0	0	0	0	0	0
ASV_9708	0	0	0	0	0	0	0	0	0	0	0	0	65	0	0	0	0	0	0	0	0	0	0	0	0	0	73	0	0	0	0	0	0	0	0	0	0	0	0	0	0	0	0	0	0	0	0	0	0
ASV_467	83	31	61	51	9	0	11	8	10	0	20	41	0	32	0	90	0	117	39	7	11	15	0	0	1439	2447	99	926	325	254	573	1239	175	106	61	64	67	161	61	166	160	81	251	124	79	153	31	354	0
ASV_1252	0	0	0	0	0	0	0	0	0	15	0	0	0	0	0	0	0	0	0	0	0	10	0	0	670	1207	0	446	215	212	0	0	0	847	0	0	0	0	0	0	0	0	0	0	0	0	0	0	0
ASV_2198	0	0	0	0	0	0	0	0	0	0	0	0	0	0	0	0	0	0	0	0	0	0	0	0	0	0	0	0	0	0	0	0	0	0	0	0	139	182	0	269	848	220	0	81	0	0	0	0	0
ASV_7385	0	0	0	0	0	0	0	0	0	0	0	0	18	0	0	67	65	0	0	0	0	0	0	0	0	90	0	0	0	0	0	0	0	0	0	0	0	0	0	0	0	0	0	0	0	0	0	0	0
ASV_7483	0	0	0	0	0	0	0	0	0	0	0	0	47	62	25	75	25	0	0	0	0	0	0	0	0	0	0	0	0	0	0	0	0	0	0	0	0	0	0	0	0	0	0	0	0	0	0	0	0
ASV_3764	0	0	0	0	0	0	0	0	0	0	0	0	0	0	0	0	0	0	0	0	0	0	0	0	124	240	5	177	0	0	0	0	0	0	3	0	0	0	0	0	0	0	0	0	0	242	0	0	0
ASV_6438	0	0	0	0	0	0	0	0	0	0	0	44	0	0	0	0	0	0	0	0	0	0	0	0	136	125	0	0	0	0	12	0	0	0	0	0	0	0	0	0	0	0	0	0	0	0	0	0	0
ASV_5386	0	0	0	5	3	0	0	0	0	0	0	0	0	0	0	0	7	0	0	0	0	0	0	0	0	0	0	131	122	91	0	0	0	0	23	46	0	0	0	0	0	0	0	0	0	0	0	0	0
ASV_7735	0	0	0	0	0	0	0	0	0	0	0	0	0	0	0	0	0	0	0	0	0	0	0	0	0	0	0	0	0	0	0	0	0	0	0	0	58	108	0	0	22	0	0	0	0	31	0	0	0
ASV_10402	0	0	0	0	0	0	0	0	0	0	0	0	0	0	0	0	0	0	0	0	0	0	0	0	0	101	0	0	0	0	0	0	18	0	0	0	0	0	0	0	0	0	0	0	0	0	0	0	0
ASV_1136	38	0	0	0	0	0	0	0	0	0	22	0	0	0	0	34	0	26	0	0	0	0	0	0	1363	791	0	935	513	218	77	31	8	36	0	0	0	36	0	0	0	0	0	0	0	0	0	0	0
ASV_8937	0	0	0	0	0	0	0	0	0	0	0	0	0	0	0	0	0	0	0	0	0	0	0	0	69	96	0	0	0	0	0	0	0	0	0	0	0	0	0	0	0	0	0	0	0	0	0	0	0
ASV_5039	0	0	0	0	0	0	0	0	0	0	0	0	0	0	0	0	0	0	0	0	0	0	0	0	292	66	0	0	0	0	0	0	0	0	0	0	104	0	0	0	0	0	0	0	0	20	0	0	0
ASV_5760	0	5	7	49	3	0	0	0	23	5	0	0	0	3	5	0	0	26	0	0	50	0	0	0	4	0	0	12	39	0	9	5	23	5	3	0	7	0	0	4	9	54	4	6	21	0	2	0	0
ASV_7747	0	7	7	23	0	0	6	0	4	0	0	4	0	0	0	0	6	14	18	13	19	0	4	0	0	0	13	18	12	0	0	0	0	0	0	0	0	0	0	6	0	19	7	12	6	0	0	0	0
ASV_4645	0	0	0	0	0	0	0	0	0	52	14	0	0	0	0	0	0	0	139	21	0	0	0	0	0	0	0	0	7	5	63	157	44	0	41	0	0	0	0	0	0	0	9	0	0	4	0	0	0
ASV_2299	0	0	3	0	0	0	0	0	0	0	8	0	115	109	30	73	37	21	0	0	0	0	35	0	171	199	27	145	157	135	149	39	13	67	59	0	10	17	0	0	0	5	0	0	0	7	0	0	0
ASV_181	3740	1774	135	923	705	1140	25	0	77	85	69	81	954	1059	141	515	408	669	0	0	116	27	0	27	713	858	153	572	840	1069	473	249	379	92	269	384	167	214	77	496	959	1012	123	158	307	0	32	113	0
ASV_234	113	52	98	136	74	45	90	57	36	684	409	979	43	144	45	151	135	311	243	54	138	394	382	76	107	251	0	312	349	525	1259	1585	1369	125	153	251	0	100	40	298	358	497	723	1344	1872	292	376	1108	0
ASV_3470	0	0	0	0	0	0	0	0	0	0	0	0	225	239	177	159	27	55	0	0	0	0	0	0	0	0	0	0	0	0	13	0	8	0	0	0	0	0	0	0	0	0	0	0	0	0	0	0	0
ASV_5859	0	0	0	0	0	0	0	0	0	0	0	0	0	0	0	0	0	0	0	0	0	0	0	0	0	0	0	0	0	0	0	0	0	0	0	0	0	0	0	63	120	189	0	0	0	0	0	0	0
ASV_9929	42	37	53	0	0	0	0	0	0	0	0	0	0	0	0	0	0	0	0	0	0	0	0	0	0	0	0	0	0	0	0	0	0	0	0	0	0	0	0	0	0	0	0	0	0	0	0	0	0
ASV_53	0	0	0	0	120	117	146	23	112	3942	1842	4390	0	0	0	184	101	247	516	130	212	135	0	52	0	0	0	441	550	1081	3491	3558	3289	154	195	321	80	0	0	559	742	962	4915	8027	13070	1082	1289	3402	0
ASV_484	0	0	0	0	0	164	0	0	0	0	0	0	0	0	0	0	44	152	7542	187	0	0	0	0	114	172	0	0	0	75	390	358	457	0	0	49	0	0	0	0	0	0	0	0	0	0	0	0	0
ASV_1124	0	0	0	0	0	0	0	0	0	0	0	0	0	0	0	70	68	535	2558	89	0	0	0	0	0	0	0	70	85	97	122	118	155	0	0	0	0	0	0	10	0	56	40	40	49	0	0	0	0
ASV_1911	860	553	0	160	200	322	0	0	0	0	0	0	0	0	0	0	0	0	0	0	0	0	0	0	0	0	0	0	0	0	0	0	0	0	0	0	0	0	0	0	0	0	0	0	0	0	0	0	0
ASV_3474	0	0	0	0	0	0	0	0	0	0	0	0	0	0	0	0	0	0	0	0	0	0	0	0	0	0	0	0	28	45	265	275	241	21	0	14	0	0	0	0	0	0	14	0	0	0	0	0	0
ASV_11435	0	13	0	0	0	83	0	0	0	0	0	0	0	0	0	0	0	0	0	0	0	0	0	0	0	0	0	0	0	0	0	0	0	0	0	0	0	0	0	0	0	0	0	0	0	0	0	0	0
ASV_6599	0	0	0	0	0	0	0	0	0	0	0	0	0	0	0	0	0	0	0	0	0	0	0	0	0	0	0	79	70	154	0	0	0	0	0	0	0	0	0	0	0	0	0	0	0	0	0	0	0
ASV_1177	7	0	0	28	15	5	0	0	0	0	8	8	0	0	6	0	0	0	12	0	6	0	0	0	231	157	24	342	547	516	1087	106	168	70	247	271	12	10	0	0	8	25	6	3	3	0	5	0	0
ASV_2682	0	4	0	0	0	0	0	0	0	0	0	0	107	53	0	125	119	103	0	0	0	0	0	0	45	0	0	156	213	209	52	0	0	0	0	128	0	0	0	0	0	0	0	0	0	0	0	0	0
ASV_2927	0	0	0	0	0	0	0	0	0	0	0	0	0	0	0	0	0	0	0	0	0	0	0	0	0	0	0	0	0	0	0	0	0	0	0	0	0	0	0	29	867	272	0	0	0	0	0	0	0
ASV_5458	0	0	0	0	0	0	0	0	0	0	0	0	0	0	0	0	0	0	0	0	0	0	0	0	145	208	0	0	39	0	0	0	0	0	0	26	0	0	0	0	0	0	0	0	0	0	0	0	0
ASV_4723	102	0	0	0	0	0	0	0	0	0	0	0	94	98	0	0	0	0	0	0	0	0	0	0	48	29	0	0	115	53	0	0	0	0	0	0	0	0	0	0	0	0	0	0	0	0	0	0	0
ASV_8345	0	0	0	0	0	0	0	0	0	0	0	0	67	76	0	0	45	0	0	0	0	0	0	0	0	0	0	0	0	0	0	0	0	0	0	0	0	0	0	0	0	0	0	0	0	0	0	0	0
ASV_2529	16	10	0	0	0	0	0	0	0	0	0	0	0	22	0	0	104	65	181	32	0	0	0	0	187	205	42	0	117	73	72	131	33	45	0	10	0	0	0	0	54	10	0	0	19	0	0	0	0
ASV_882	0	0	0	0	0	0	0	0	0	315	101	360	20	0	0	0	47	48	55	0	0	0	0	0	0	0	29	0	468	322	264	511	168	271	343	590	0	0	0	0	0	0	183	440	294	125	31	454	33
ASV_842	2160	1186	121	35	507	663	0	15	0	0	27	43	0	0	0	41	71	83	64	49	26	0	57	12	30	55	0	45	52	14	0	19	9	0	26	0	42	0	38	0	24	55	40	41	35	0	0	0	0
ASV_861	82	60	26	0	7	48	0	0	0	16	12	0	1209	1021	227	66	784	286	0	0	0	0	0	16	200	184	71	18	366	137	13	22	10	83	60	337	58	35	25	0	30	26	0	0	0	0	29	12	0
ASV_2110	1125	282	0	0	208	188	0	0	0	19	0	0	0	0	0	0	0	0	0	0	0	0	0	0	10	0	0	0	0	10	0	0	0	0	0	0	0	0	0	0	0	0	0	0	0	0	0	0	0
ASV_855	767	448	54	48	224	191	23	11	0	71	42	42	511	620	163	17	193	108	48	18	45	186	0	0	144	184	32	0	94	71	187	188	97	44	47	0	80	32	59	11	38	44	85	185	91	27	21	22	0
ASV_1139	0	0	0	0	0	0	0	0	0	27	0	0	518	647	126	86	782	318	0	0	0	0	0	0	78	111	17	0	403	186	85	29	0	96	88	447	0	15	0	0	21	0	0	0	0	10	0	16	0
ASV_2865	579	350	0	0	86	127	0	0	0	0	0	0	32	25	0	0	0	0	0	0	0	0	0	0	0	0	0	0	0	0	0	0	0	0	0	0	0	0	0	0	0	0	0	0	0	0	0	0	0
ASV_2764	270	151	22	0	0	0	0	0	0	0	0	0	0	0	0	0	42	0	0	0	0	0	0	0	0	0	0	0	0	19	251	299	190	0	0	0	0	0	17	0	0	0	0	0	0	0	0	0	0
ASV_3418	335	180	0	0	0	0	0	0	0	0	0	0	195	191	23	0	0	0	0	0	0	0	0	0	0	0	0	0	0	0	0	0	0	0	0	0	0	0	0	0	0	0	0	0	0	0	0	0	0
ASV_4005	0	28	0	0	0	0	0	0	0	58	11	22	97	118	0	0	25	0	0	16	0	0	0	23	72	75	0	0	58	32	50	12	0	0	0	0	0	0	0	0	0	0	0	0	0	0	0	21	0
ASV_1949	0	0	0	0	0	0	0	0	0	147	94	118	0	0	0	0	0	0	78	0	0	162	0	0	0	0	0	0	27	0	103	139	64	240	161	170	0	0	0	0	9	0	0	99	40	148	120	119	0
ASV_5947	0	0	0	0	0	0	0	0	0	0	0	0	0	0	0	0	0	0	18	0	0	230	116	0	0	0	0	0	0	0	0	0	0	0	0	0	0	0	0	0	0	0	0	0	0	0	0	0	0
ASV_5014	0	0	0	0	0	0	0	0	0	0	0	0	174	172	46	0	76	0	0	0	0	0	0	0	0	0	0	0	18	0	0	0	0	0	0	0	0	0	0	0	0	0	0	0	0	0	0	0	0
ASV_5890	0	0	0	0	0	0	0	0	0	0	0	0	152	161	28	0	27	0	0	0	0	0	0	0	0	0	0	0	0	0	0	0	0	0	0	0	0	0	0	0	0	0	0	0	0	0	0	0	0
ASV_6207	0	0	0	0	0	0	0	0	0	0	0	0	0	0	0	0	0	0	0	0	0	0	0	0	0	0	0	0	0	0	0	0	0	0	0	0	0	0	0	0	0	0	34	122	182	0	0	0	0
ASV_10549	0	0	0	0	0	0	0	0	0	0	0	0	0	0	0	0	0	0	0	0	0	0	115	0	0	0	0	0	0	0	0	0	0	0	0	0	0	0	0	0	0	0	0	0	0	0	0	0	0
ASV_12	1800	886	262	159	232	164	188	103	132	13142	6781	11214	1957	1989	607	340	3405	1632	5004	363	199	29455	16646	1109	658	684	282	281	2018	1336	3499	4619	1918	9286	4642	4509	350	280	184	37	227	195	1964	4962	3718	9266	6470	8016	0
ASV_72	20343	8844	726	124	2424	3350	36	23	86	138	91	255	2012	1908	482	276	1121	736	229	85	78	22	66	64	203	643	139	125	518	242	119	90	46	106	147	68	288	112	369	81	103	121	89	72	18	71	87	97	0
ASV_113	143	118	165	159	126	205	0	17	43	158	0	83	4441	5452	877	1894	3293	4517	97	0	0	32	70	75	292	396	114	1477	2175	2963	155	145	86	79	410	1230	212	140	67	103	235	277	0	0	15	0	136	156	0
ASV_460	3635	2441	152	50	1295	1391	35	0	17	34	0	94	0	0	0	48	0	45	102	24	28	181	0	12	0	85	0	24	0	0	0	0	0	0	29	0	71	13	102	32	24	31	47	50	0	22	22	35	0
ASV_212	1984	1090	168	287	227	380	29	0	35	96	0	44	2767	3543	483	767	760	902	0	0	0	0	0	0	546	736	191	552	768	1139	94	84	96	125	152	511	181	219	229	102	84	90	0	0	78	0	23	36	0
ASV_391	159	46	37	0	0	0	0	0	0	64	0	0	2720	3360	523	578	759	1196	37	0	0	0	0	0	39	112	0	266	421	567	0	0	0	0	84	711	128	90	0	0	0	35	0	0	0	0	28	0	0
ASV_325	76	0	33	43	57	46	55	27	28	0	69	0	22	57	41	46	127	101	3429	136	57	386	224	32	112	85	0	58	93	0	1390	2181	836	1784	992	1232	52	39	48	0	79	53	0	0	0	36	37	0	0
ASV_279	874	677	175	281	507	1120	0	0	0	0	150	0	1635	2051	348	1101	1721	2305	0	0	0	0	0	0	278	345	143	513	666	934	0	0	0	0	103	162	0	46	0	0	61	70	0	0	0	0	0	0	0
ASV_1323	56	23	80	76	48	93	69	39	28	132	128	93	20	59	15	0	0	47	94	93	99	142	94	70	52	37	51	70	59	56	88	65	46	123	122	84	62	50	58	38	68	82	141	74	58	98	106	100	0
ASV_328	1215	832	139	439	239	771	0	0	0	0	0	0	1601	1841	244	866	1403	1667	0	0	0	0	0	0	268	304	68	399	507	715	0	0	81	0	46	310	89	0	0	0	0	0	0	0	0	0	0	0	0
ASV_400	0	0	0	0	0	0	0	0	0	427	809	1451	0	0	0	0	0	0	74	0	32	0	8	0	35	0	0	527	765	1382	75	0	92	0	52	113	0	0	0	87	189	241	428	999	1703	395	681	1142	0
ASV_382	106	51	30	28	26	0	0	0	0	48	38	11	1229	1107	198	99	1084	414	25	0	0	66	0	0	1246	1159	357	70	1402	624	356	262	152	363	257	802	100	130	47	0	55	64	0	6	75	0	61	33	0
ASV_1028	1103	726	101	101	138	460	0	0	0	0	0	0	567	763	122	62	131	132	0	0	0	0	0	0	0	0	0	0	0	0	0	25	16	0	24	0	61	16	31	0	0	0	0	0	0	0	0	0	0
ASV_766	1122	688	0	0	271	235	0	0	0	46	99	0	616	502	124	32	366	180	506	0	0	0	89	0	153	159	59	15	259	138	124	194	45	92	0	67	0	28	0	0	27	23	0	0	16	0	16	0	0
ASV_586	14	0	16	31	15	19	0	0	0	691	1257	823	0	0	0	20	0	72	21	0	14	0	0	12	0	20	48	627	633	548	275	109	90	50	249	106	20	28	13	17	42	59	282	224	157	393	546	488	0
ASV_18199	0	0	0	0	0	0	0	0	26	0	0	0	0	0	0	0	0	0	0	0	0	0	0	0	0	0	0	0	0	0	0	0	0	0	0	0	0	0	0	0	0	0	0	0	0	0	0	0	0
ASV_1779	1003	542	0	97	42	40	0	0	0	19	0	0	154	148	0	55	41	0	49	0	0	0	0	0	0	56	0	0	0	0	0	0	0	0	0	0	18	0	0	0	0	0	0	0	0	0	0	0	0
ASV_2341	0	0	0	0	0	0	0	0	0	0	0	0	0	0	0	0	0	0	0	0	0	1011	571	0	0	0	0	0	0	0	0	0	0	0	0	0	0	0	0	0	0	0	0	0	0	0	0	0	0
ASV_741	0	0	0	0	0	0	0	0	0	0	0	0	654	720	133	456	730	1008	0	0	0	0	0	0	198	245	33	381	525	553	0	38	0	107	0	665	0	0	0	0	0	0	0	0	0	0	0	0	0
ASV_1283	177	116	0	186	157	0	0	0	0	0	0	0	271	335	0	365	577	853	0	0	0	0	0	0	42	0	0	108	55	204	0	0	0	0	0	88	0	0	0	0	0	0	0	0	0	0	0	0	0
ASV_6076	0	0	0	111	0	0	0	0	0	0	0	0	47	47	0	0	40	0	0	39	0	0	0	0	0	0	0	0	0	0	0	0	0	15	0	51	0	0	0	0	0	0	0	0	0	0	0	0	0
ASV_940	0	0	39	0	0	0	0	0	0	38	0	0	550	507	172	0	37	0	0	0	0	55	0	0	554	519	192	469	469	385	259	113	97	190	276	60	37	0	0	0	0	0	0	0	107	0	17	0	0
ASV_1567	0	0	0	30	0	0	0	0	0	0	0	0	49	0	0	82	71	36	0	0	0	0	0	0	375	312	149	418	510	389	0	0	0	55	0	109	0	53	0	0	30	36	0	0	0	0	0	0	0
ASV_3591	498	177	0	0	44	28	0	0	0	0	0	0	0	0	0	0	0	0	0	0	0	74	0	0	0	0	0	0	0	0	0	0	0	0	0	0	0	0	0	0	0	0	0	33	0	0	0	0	0
ASV_2322	0	0	0	0	0	0	0	0	0	0	0	0	0	0	0	0	0	0	0	0	0	0	0	0	414	383	111	136	162	116	164	0	0	50	24	35	0	0	0	0	0	0	0	0	16	0	0	0	0
ASV_2239	154	94	0	0	94	54	0	0	0	0	0	0	442	385	83	0	210	92	0	0	0	0	0	0	0	24	0	0	0	0	0	0	0	18	0	0	31	7	0	0	0	0	0	0	0	0	0	0	0
ASV_1885	11	0	0	8	4	0	0	0	0	0	0	5	340	381	35	365	191	46	0	0	0	181	0	0	14	49	0	79	144	51	22	0	0	37	55	102	10	0	0	0	0	0	0	0	0	0	0	0	0
ASV_3229	0	0	0	0	0	0	0	0	0	0	0	0	314	336	0	0	76	0	0	0	0	0	0	0	0	0	0	0	0	0	0	0	0	0	0	277	0	0	0	0	0	0	0	0	0	0	0	0	0
ASV_3082	0	11	0	187	0	0	0	0	0	0	0	0	67	73	0	55	75	71	0	0	0	0	0	0	0	23	0	96	94	87	36	0	0	0	0	196	0	0	0	0	0	0	0	0	0	0	0	0	0
ASV_2071	0	0	0	0	0	0	0	0	0	11	0	0	298	264	65	76	86	53	0	0	0	41	0	0	114	64	37	168	231	166	0	0	0	25	0	191	12	0	0	0	0	0	0	0	0	0	0	0	0
ASV_5158	0	0	0	0	0	0	0	0	0	0	0	0	0	0	0	0	0	0	0	0	0	0	0	0	242	223	0	0	0	0	0	0	0	0	0	0	0	0	0	0	0	0	0	0	0	0	0	0	0
ASV_4862	0	0	0	0	0	0	0	0	0	0	0	0	0	0	0	0	0	0	0	0	0	0	0	0	221	174	120	0	0	0	0	0	0	0	0	0	0	0	0	0	0	0	0	0	0	0	0	0	0
ASV_4805	11	0	0	0	0	0	0	0	0	0	0	0	243	186	23	0	42	0	0	0	0	0	0	0	20	0	0	0	0	0	0	0	0	0	0	0	0	0	0	0	0	0	0	0	0	0	0	0	0
ASV_4002	0	0	0	0	0	0	0	0	0	0	0	0	203	222	20	0	135	42	0	0	0	0	0	0	0	0	0	0	74	24	0	0	0	0	0	0	0	0	0	0	0	0	0	0	0	0	0	0	0
ASV_4444	0	0	0	0	0	15	0	0	0	0	0	0	170	193	0	0	0	0	0	0	0	0	0	0	0	0	0	0	0	0	0	0	0	0	0	0	98	63	0	26	0	0	0	0	0	40	0	0	0
ASV_3381	0	0	0	0	0	0	0	0	0	14	0	0	0	0	0	0	0	0	0	0	0	0	0	0	155	149	62	0	183	91	25	31	43	0	92	87	0	0	0	0	0	0	0	0	7	0	0	0	0
ASV_7305	0	0	0	0	0	0	0	0	0	0	0	0	0	0	0	0	0	0	0	0	0	0	0	0	164	83	0	0	0	0	0	0	0	0	0	0	0	0	0	0	0	0	0	0	0	0	0	0	0
ASV_5802	41	25	0	0	0	0	0	0	0	0	0	0	0	0	0	0	0	0	0	0	0	0	0	0	137	109	50	0	0	0	0	0	0	0	0	0	0	0	0	0	0	0	0	0	17	0	0	0	0
ASV_6917	0	0	0	0	0	0	0	0	0	0	0	0	42	0	0	0	0	0	0	0	0	0	0	0	13	0	0	0	138	65	0	0	0	0	12	0	0	0	0	0	0	5	0	0	0	0	0	0	0
ASV_12358	0	0	0	0	41	0	0	0	0	0	0	0	0	0	0	0	0	0	0	0	0	0	0	0	0	0	0	0	0	0	0	0	0	0	0	0	0	0	0	0	0	0	0	0	0	0	0	38	0
ASV_11188	23	36	0	0	0	0	5	0	0	0	0	0	7	9	0	0	12	0	0	0	0	0	0	0	0	0	8	0	0	0	0	0	0	0	0	0	0	0	0	0	0	0	0	0	0	0	0	0	0
ASV_4704	0	0	0	0	0	0	0	0	0	0	0	0	126	0	0	127	125	68	0	0	0	0	0	0	27	41	0	0	0	0	0	0	0	0	30	0	0	0	0	0	0	0	0	0	0	0	0	0	0
ASV_5184	0	0	0	0	0	0	0	0	0	0	0	0	69	63	10	0	0	0	0	0	0	0	0	0	64	100	0	0	115	18	0	12	9	0	0	0	0	0	0	0	0	0	0	0	0	0	0	0	0
ASV_9722	0	0	0	0	0	0	0	0	0	0	0	0	0	0	0	0	0	0	0	0	0	0	0	0	0	0	0	21	0	0	0	0	0	0	100	0	0	0	0	0	0	0	0	0	17	0	0	0	0
ASV_7485	0	0	0	0	0	0	0	0	0	0	0	0	53	32	0	0	81	0	0	0	0	0	0	0	48	0	0	0	20	0	0	0	0	0	0	0	0	0	0	0	0	0	0	0	0	0	0	0	0
ASV_6442	0	0	0	0	0	0	0	0	0	0	0	0	7	0	0	8	4	0	0	0	0	0	0	0	0	6	0	45	28	33	89	92	0	0	0	4	0	0	0	0	0	0	0	0	0	0	0	0	0
ASV_8103	0	5	0	0	0	0	0	0	0	0	0	0	0	0	0	0	0	0	0	0	0	0	18	0	0	0	0	0	0	0	0	0	4	92	81	0	0	0	0	0	0	0	0	0	0	0	0	0	0
ASV_562	18	9	28	283	81	195	59	5	7	159	189	51	14	30	22	32	16	20	1503	38	11	631	1138	65	17	11	8	50	31	16	297	38	6	202	281	86	27	5	23	36	39	31	175	54	23	173	214	449	1490
ASV_7791	0	0	0	122	5	0	0	0	0	0	0	0	0	0	0	0	0	0	45	0	0	0	0	0	0	0	0	0	0	0	0	0	0	15	0	0	0	0	0	0	0	0	0	0	0	0	0	17	12
ASV_11569	0	0	0	0	0	0	0	0	0	0	0	0	0	0	0	0	0	0	40	0	0	0	0	53	0	0	0	0	0	0	0	0	0	0	0	0	0	0	0	0	0	0	0	0	0	0	0	0	0
ASV_7887	78	59	0	16	0	54	0	0	0	0	0	0	0	0	0	0	4	0	0	0	0	0	0	0	0	0	0	0	0	0	0	0	0	0	0	0	0	0	0	0	0	0	0	0	0	0	0	0	0
ASV_2960	461	318	0	86	32	18	0	0	0	0	0	0	62	87	0	42	35	0	0	0	0	0	0	0	0	0	0	0	0	0	0	0	0	0	0	0	0	0	0	0	0	0	0	0	0	0	0	0	0
ASV_7852	0	0	0	0	0	0	0	0	0	0	13	0	0	0	0	0	0	0	0	0	0	0	0	0	41	124	0	0	0	0	0	0	0	0	0	0	27	0	0	8	0	0	0	0	0	0	0	0	0
ASV_4511	0	0	0	0	0	0	0	0	0	0	0	0	91	113	0	79	46	50	0	0	0	0	0	0	0	0	0	62	69	62	0	0	0	9	0	0	0	0	0	0	6	0	0	0	0	0	0	0	0
ASV_9759	0	0	0	0	0	0	0	0	0	0	0	0	0	0	0	0	0	0	0	0	0	0	0	0	45	92	0	0	0	0	0	0	0	0	0	0	0	0	0	0	0	0	0	0	0	0	0	0	0
ASV_5421	0	0	0	0	0	0	0	0	0	0	0	0	16	39	0	29	16	0	0	0	0	0	0	0	35	45	0	52	69	59	0	0	0	34	22	7	0	0	0	0	0	0	0	0	0	0	0	0	0
ASV_5551	0	0	0	0	0	0	0	0	0	22	93	91	0	0	0	0	0	0	0	0	0	0	0	0	0	0	0	0	0	0	0	0	0	0	0	0	0	0	0	0	0	0	20	27	21	53	38	42	0
ASV_4683	0	0	0	0	0	0	0	0	0	0	0	0	0	0	0	0	0	0	88	0	0	228	232	0	0	0	0	0	0	0	0	0	0	0	0	0	0	0	0	0	0	0	0	0	0	0	0	0	0
ASV_6473	0	0	0	0	0	0	0	0	0	0	0	0	0	0	0	0	0	0	0	0	0	0	0	0	44	79	0	8	30	76	0	0	0	0	39	0	10	23	0	0	0	5	0	0	0	0	0	0	0
ASV_5464	0	0	0	0	0	34	0	0	0	0	0	0	62	97	5	35	42	7	0	0	0	0	0	0	0	4	0	0	12	0	0	0	0	0	0	119	0	0	0	0	0	0	0	0	0	0	0	0	0
ASV_1712	21	0	10	0	0	0	0	0	0	0	0	0	0	14	11	18	7	14	0	0	0	0	0	0	423	449	188	194	190	170	67	29	5	56	101	62	137	136	48	35	36	0	0	0	0	0	0	0	0
ASV_4489	0	0	0	0	0	0	0	0	0	0	0	0	0	0	0	0	0	0	0	0	0	0	0	0	128	294	50	0	0	0	117	0	0	0	0	0	0	0	0	0	0	0	0	0	0	5	0	0	0
ASV_5723	0	0	0	0	0	0	0	0	0	0	0	0	0	0	0	0	0	0	0	0	0	0	0	0	167	172	0	0	0	0	0	0	0	0	0	0	0	0	0	0	0	0	0	0	49	0	0	0	0
ASV_4446	0	0	0	0	0	0	0	0	0	0	0	0	114	111	54	62	16	0	0	0	0	35	0	0	13	52	0	0	0	25	33	0	0	0	48	41	0	0	0	0	0	0	0	0	0	0	0	0	0
ASV_3888	50	32	0	0	0	0	0	0	0	0	0	0	31	87	0	63	37	71	0	0	0	0	0	0	0	0	0	99	88	82	0	0	0	40	0	72	0	0	0	0	0	0	0	0	0	0	0	0	0
ASV_9824	0	0	0	0	0	0	0	0	0	0	0	0	0	0	0	0	0	0	0	0	0	0	0	0	67	55	0	0	0	0	0	0	0	13	0	0	0	0	0	0	0	0	0	0	0	0	0	0	0
ASV_8454	0	0	0	0	0	0	0	0	0	0	0	0	0	0	0	0	0	0	0	0	0	0	0	0	0	0	0	0	10	0	30	28	15	76	25	0	0	0	0	0	0	0	0	0	0	0	0	0	0
ASV_3427	0	0	0	0	0	0	0	0	0	0	0	0	0	0	0	0	0	0	0	0	0	0	0	0	172	100	0	178	155	131	0	0	0	0	0	0	86	84	13	0	0	0	0	0	0	0	0	0	0
ASV_4800	0	0	7	0	0	0	0	0	0	0	0	0	0	0	0	0	0	0	0	0	0	0	0	0	93	78	0	47	64	56	30	0	0	87	0	46	0	0	0	0	0	0	0	0	18	0	0	0	0
ASV_7315	0	0	0	0	0	0	0	0	0	0	0	0	0	0	0	0	0	0	0	0	0	0	0	0	73	93	0	20	54	6	0	0	0	0	0	0	0	0	0	0	0	0	0	0	0	0	0	0	0
ASV_10600	0	0	0	0	0	0	0	0	0	0	0	0	0	0	0	0	0	0	0	0	0	0	0	0	33	81	0	0	0	0	0	0	0	0	0	0	0	0	0	0	0	0	0	0	0	0	0	0	0
ASV_1801	38	8	83	93	0	29	49	59	37	57	70	35	34	39	19	17	12	73	103	86	67	46	47	13	34	28	0	83	65	62	72	64	28	25	54	34	37	39	27	9	80	75	64	118	20	38	29	36	0
ASV_9706	0	0	0	0	139	0	0	0	0	0	0	0	0	0	0	0	0	0	0	0	0	0	0	0	0	0	0	0	0	0	0	0	0	0	0	0	0	0	0	0	0	0	0	0	0	0	0	0	0
ASV_8271	0	0	0	0	0	0	0	0	0	0	0	0	0	0	0	0	0	0	0	0	0	0	0	0	0	0	0	0	90	0	7	49	10	36	0	0	0	0	0	0	0	0	0	0	0	0	0	0	0
ASV_3036	0	0	0	0	0	0	0	0	0	6	7	0	0	0	0	0	0	0	0	0	0	0	0	0	0	0	0	9	28	20	507	228	159	62	3	0	0	0	0	14	15	0	10	18	0	0	0	10	0
ASV_8984	0	15	24	6	0	0	0	3	0	0	0	0	0	0	0	0	0	23	4	0	14	0	0	0	0	0	0	12	7	0	0	0	0	0	0	0	0	0	0	5	18	10	9	7	6	0	0	0	0
ASV_873	56	12	0	0	11	0	0	0	0	0	42	11	13	89	37	14	0	0	75	0	0	0	0	0	755	712	166	212	202	177	61	45	51	46	117	80	1116	981	169	65	39	26	0	0	10	0	85	20	0
ASV_13091	0	0	0	68	0	0	0	0	0	0	0	0	0	0	0	0	0	0	0	0	0	0	0	0	0	0	0	0	0	0	0	0	0	0	0	0	0	0	0	0	0	0	0	0	0	0	0	0	0
ASV_3919	0	0	0	9	0	0	0	0	0	0	0	0	0	0	0	11	0	0	0	0	0	0	0	0	22	15	0	331	193	146	0	0	0	9	0	0	0	0	0	0	8	0	0	0	0	0	0	0	0
ASV_721	0	48	0	0	0	0	0	0	0	61	71	0	0	184	0	0	0	0	0	0	0	14	34	0	171	132	0	0	0	0	0	0	0	0	148	0	2974	2494	0	38	51	60	0	53	0	60	29	0	0
ASV_532	127	22	49	34	0	29	0	0	0	228	56	59	20	155	41	58	46	20	0	0	0	0	0	0	659	721	112	126	268	52	35	53	26	55	0	92	2282	2174	332	52	168	0	11	0	37	308	85	93	0
ASV_1587	77	26	0	0	0	0	0	0	0	0	0	0	0	36	13	0	0	0	0	0	0	0	0	0	889	1041	27	101	69	121	0	42	0	0	22	47	0	0	0	0	0	0	0	0	122	15	0	19	0
ASV_6500	0	32	39	0	0	0	10	16	0	0	7	0	0	0	0	0	17	16	39	0	0	0	0	0	0	0	0	17	0	0	0	0	0	0	6	0	0	0	0	14	35	0	25	38	0	0	0	0	0
ASV_9059	0	22	23	0	0	0	0	0	0	0	0	0	0	17	11	0	0	0	0	0	41	0	0	0	0	0	0	0	0	0	0	0	0	0	12	0	0	0	0	0	0	20	14	0	0	0	0	0	0
ASV_4133	0	0	0	0	0	0	0	0	0	41	15	32	0	0	0	0	0	0	0	0	0	0	0	0	0	276	19	0	0	0	0	0	0	0	0	0	104	153	43	0	0	0	0	0	0	0	0	0	0
ASV_5848	0	0	0	0	0	0	0	0	0	0	0	0	0	0	0	0	0	0	0	0	0	0	0	0	0	0	0	0	0	0	0	0	0	0	0	0	180	193	0	0	0	0	0	0	0	0	0	0	0
ASV_8878	0	0	0	0	0	0	0	0	0	0	0	0	0	0	0	0	0	0	0	0	0	0	0	0	0	0	0	0	0	0	0	0	0	0	0	0	51	116	0	0	0	0	0	0	0	0	0	0	0
ASV_1494	9	0	0	0	0	0	0	0	0	130	72	38	0	16	0	0	0	0	0	0	0	0	0	0	129	149	31	22	0	12	0	0	0	0	56	13	525	544	77	280	314	142	58	46	28	42	80	70	0
ASV_4308	0	0	0	0	0	0	7	0	0	0	57	55	0	0	0	15	0	0	0	0	0	0	0	0	0	0	0	127	90	72	49	0	0	0	0	0	33	93	0	0	36	0	0	0	0	0	0	0	0
ASV_20721	0	0	0	0	0	0	0	0	0	0	0	0	0	0	0	0	0	0	0	0	0	0	0	0	0	0	0	0	0	0	0	0	0	0	0	0	0	0	0	0	0	0	0	0	0	0	0	0	16
ASV_5751	7	8	0	13	0	0	0	7	17	0	0	0	4	0	0	0	0	0	12	0	9	15	0	0	0	0	0	0	19	63	57	60	54	0	32	0	7	0	0	0	0	0	0	0	0	0	0	0	0
ASV_2474	51	9	22	23	23	8	0	0	0	9	0	0	114	106	18	209	137	106	0	0	15	8	15	18	44	43	0	55	111	112	50	34	10	13	17	77	8	0	0	0	0	0	0	0	0	0	0	0	0
ASV_5674	0	0	0	0	0	0	0	0	0	0	0	0	118	128	0	43	64	39	0	0	0	0	0	0	0	0	0	0	0	0	0	0	0	0	0	0	0	0	0	0	0	0	0	0	0	0	0	0	0
ASV_5218	0	0	0	0	0	0	0	0	0	0	0	0	0	0	0	0	0	0	0	0	0	0	0	0	37	66	0	0	104	156	0	0	0	0	0	11	7	50	0	0	0	24	0	0	0	0	0	0	0
ASV_6418	0	0	0	0	0	0	0	0	0	0	0	0	0	0	9	0	0	0	0	0	0	0	0	0	55	52	19	0	71	18	9	17	5	18	8	38	0	0	0	0	0	0	0	0	0	0	0	0	0
ASV_3911	0	0	0	0	0	0	0	0	0	0	0	0	0	0	0	0	0	0	0	0	0	0	0	0	511	224	0	0	0	0	0	0	0	0	0	0	0	11	0	0	0	0	0	0	0	0	0	0	0
ASV_3150	4	19	0	9	0	0	0	0	0	0	0	0	0	0	0	0	0	0	43	0	0	0	0	0	247	417	54	101	0	0	0	136	0	0	0	0	0	9	0	0	0	0	0	0	0	0	0	0	0
ASV_2164	0	0	0	0	6	7	0	0	0	0	0	0	80	119	0	0	35	79	0	0	0	0	0	0	52	145	0	309	295	451	65	0	0	0	63	69	0	0	0	0	0	0	0	0	0	0	0	0	0
ASV_2382	9	0	0	11	0	0	0	0	0	0	9	0	0	0	0	16	0	0	0	0	0	0	0	0	220	196	20	321	235	265	85	27	36	0	0	76	0	0	0	0	0	0	0	0	22	0	0	0	0
ASV_8819	0	0	0	0	0	0	0	0	0	0	0	0	0	0	0	0	0	0	0	0	0	0	0	0	0	0	0	0	0	0	0	0	8	0	0	0	0	0	0	71	35	47	0	0	0	0	0	8	0
ASV_8488	0	0	3	0	0	0	0	0	0	0	0	0	0	0	0	0	0	0	0	0	0	38	139	0	0	0	0	0	0	0	0	0	0	0	0	0	0	0	0	0	0	0	0	0	0	0	2	0	0
ASV_6262	0	0	0	0	0	0	0	0	0	0	0	0	21	0	0	0	0	0	114	0	0	0	0	0	0	5	0	0	0	0	73	103	0	8	0	0	0	0	8	0	0	0	0	0	0	0	0	0	0
ASV_24167	0	0	0	0	0	0	0	0	0	0	0	0	0	0	0	0	0	0	0	0	0	0	0	0	0	0	0	0	0	0	0	0	0	0	0	0	0	0	0	0	0	0	0	0	0	0	0	0	8
ASV_1209	8	6	8	11	0	0	0	0	0	0	0	0	0	0	7	17	0	28	5	0	0	0	0	0	668	566	27	805	650	680	85	27	47	0	22	35	0	22	6	0	0	14	0	0	8	0	0	0	0
ASV_1127	0	0	14	8	0	10	0	0	0	51	53	104	0	0	0	8	0	9	0	0	0	0	0	0	0	0	0	40	20	53	178	97	35	86	122	43	20	0	0	472	514	268	593	818	301	35	91	106	0
ASV_24	2602	1038	456	605	381	600	115	68	106	2943	3756	5940	5610	3611	682	6926	7452	10473	935	150	156	247	146	152	1764	1221	404	6001	5685	10422	3040	2336	618	689	1225	1861	259	175	263	606	746	922	6822	8741	5309	1491	3159	4341	0
ASV_971	143	66	105	134	47	64	91	77	67	125	119	135	132	133	62	79	40	125	56	84	120	136	147	128	108	91	37	151	60	55	139	85	64	142	153	163	150	74	57	53	88	89	107	136	83	124	143	165	0
ASV_125	60	0	63	117	48	62	0	0	0	0	0	50	2326	1585	121	3159	3397	4662	0	0	0	0	0	0	891	473	104	2788	2698	3614	406	0	0	146	222	1120	0	0	0	225	265	319	232	166	0	0	0	0	0
ASV_858	156	86	123	119	77	86	136	71	56	150	139	159	152	129	59	78	55	121	44	99	117	217	177	141	172	145	55	141	89	66	147	107	37	124	204	139	195	81	60	47	96	83	108	117	72	195	164	204	0
ASV_671	17	0	11	17	0	0	0	0	7	38	41	34	10	18	9	14	0	0	277	0	0	333	321	29	5	5	4	29	14	10	40	27	34	731	2693	2226	19	16	12	5	4	0	3	13	0	12	23	29	0
ASV_394	0	0	0	0	0	0	0	0	5	903	1335	2899	0	0	0	0	0	0	0	0	7	0	0	0	0	0	0	0	0	0	0	0	0	0	41	20	17	0	34	0	0	0	459	574	531	808	1385	2760	0
ASV_612	407	152	75	154	56	593	36	35	29	171	236	239	88	98	47	108	26	127	133	44	43	144	264	66	64	59	28	259	179	313	929	515	146	267	344	331	58	32	34	30	58	59	37	58	14	108	200	257	0
ASV_660	8	0	0	0	0	0	17	0	0	7	0	0	0	0	0	10	13	28	739	37	0	1104	1638	116	0	0	0	0	7	6	1450	749	379	110	444	369	0	6	0	0	0	6	0	0	0	0	0	0	0
ASV_662	0	0	0	0	0	10	20	0	0	356	417	560	0	0	0	0	0	16	229	16	6	0	0	0	0	5	0	0	0	0	33	61	0	85	121	0	0	0	0	0	26	32	1360	1831	1067	247	351	386	0
ASV_774	0	0	0	0	0	8	9	0	0	143	216	380	0	0	0	0	0	0	31	14	14	0	0	0	0	0	0	0	0	12	0	38	0	0	0	0	4	0	0	131	180	205	1460	1471	961	203	233	499	0
ASV_1195	0	0	9	37	0	0	0	0	0	36	0	0	0	0	0	5	0	57	0	0	0	0	0	0	0	0	9	45	0	0	0	0	0	0	0	0	132	59	21	912	1312	1025	39	108	25	0	0	0	0
ASV_1266	0	0	0	34	0	0	0	0	0	0	0	0	0	0	0	0	0	15	0	0	0	0	0	0	0	0	0	30	23	0	0	0	0	0	0	0	0	0	0	934	905	1028	172	315	115	0	0	9	0
ASV_1115	0	0	0	0	0	0	0	0	0	75	0	117	0	0	0	26	0	0	633	0	0	23	0	0	0	0	0	0	0	36	1168	874	261	155	232	99	0	0	0	0	0	0	0	0	0	107	138	250	0
ASV_2204	0	0	0	0	0	0	0	0	0	0	0	0	0	0	0	36	0	0	1021	0	0	15	0	0	0	0	0	16	0	12	90	110	44	121	111	147	0	0	0	0	0	0	0	0	0	0	10	0	0
ASV_2218	8	0	0	2	0	0	12	0	0	7	15	9	6	7	0	3	0	0	24	0	5	20	8	0	8	0	0	0	0	0	196	98	23	205	790	208	14	3	0	0	0	0	4	0	16	10	4	0	0
ASV_1433	0	0	0	0	0	0	0	0	0	0	0	0	0	0	4	0	22	0	713	0	0	350	413	8	0	0	0	0	0	0	228	159	29	282	519	370	0	0	0	0	0	0	0	0	0	0	0	0	0
ASV_2906	0	0	0	0	0	0	0	0	0	0	0	0	76	42	77	190	177	574	0	0	0	0	0	0	0	0	0	0	0	42	0	0	0	0	0	0	0	0	0	0	0	0	0	0	0	0	0	0	0
ASV_2573	0	0	0	0	2	0	0	0	0	0	0	13	0	0	0	0	0	8	0	0	0	0	0	0	0	0	2	0	0	0	0	0	0	0	0	0	0	0	0	309	415	320	86	118	80	11	0	24	0
ASV_6795	16	0	17	7	0	0	0	6	6	14	0	11	19	11	0	11	0	0	0	0	7	0	0	24	12	0	0	0	0	0	0	0	0	0	0	22	17	20	0	0	0	0	6	0	0	9	24	25	0
ASV_2083	0	0	0	0	0	0	0	0	0	0	79	195	0	0	0	0	0	0	0	0	0	0	0	0	0	0	0	0	0	0	0	0	0	0	0	0	0	0	0	0	31	28	333	483	309	67	153	203	0
ASV_13531	0	0	0	0	0	0	0	6	0	0	0	0	0	0	0	0	0	3	0	0	0	0	0	5	0	6	0	0	0	0	0	8	0	8	4	0	9	0	4	0	0	0	0	0	0	0	0	8	0
ASV_9808	0	0	0	0	0	0	0	0	0	0	0	0	0	0	0	0	0	0	0	0	0	36	0	22	0	0	0	0	0	0	0	0	0	0	51	26	0	0	0	0	0	0	0	0	0	0	0	0	0
ASV_4445	0	0	0	0	0	0	0	0	0	7	0	0	0	0	0	0	0	0	351	0	0	85	49	0	0	0	0	0	0	0	27	9	0	27	32	18	0	0	0	0	0	0	0	0	0	0	0	0	0
ASV_4265	0	0	0	0	0	0	0	0	0	0	0	0	0	0	0	0	0	0	98	0	0	99	256	0	0	0	0	0	0	0	5	19	0	51	99	19	0	0	0	0	0	0	0	0	0	0	0	0	0
ASV_2128	0	0	0	0	0	0	0	0	0	68	103	237	0	0	0	26	0	42	0	0	0	0	0	0	0	0	0	104	68	178	0	0	0	0	0	0	0	0	0	0	0	0	141	156	113	114	160	310	0
ASV_4443	0	0	0	0	0	0	0	0	0	0	0	0	0	0	0	0	0	0	0	0	0	0	0	0	37	29	0	0	0	20	0	0	0	0	0	0	0	0	0	126	163	231	0	0	0	0	0	0	0
ASV_3796	0	0	0	0	0	0	0	0	0	0	0	0	117	61	0	201	128	273	0	0	0	0	0	0	0	0	0	0	0	0	0	0	0	0	0	0	0	0	0	0	0	0	0	0	0	0	0	0	0
ASV_4466	0	0	0	0	0	0	0	0	0	0	0	0	0	0	0	0	0	0	75	0	0	241	108	0	0	0	0	0	0	0	51	56	0	44	25	0	0	0	0	0	0	0	0	0	0	0	0	0	0
ASV_4560	0	0	0	0	0	0	0	0	0	0	0	0	0	0	0	0	0	25	0	0	0	0	0	0	24	0	0	175	82	269	0	0	0	0	0	0	0	0	0	0	0	0	0	0	0	0	0	0	0
ASV_3937	0	0	0	0	0	0	0	0	0	0	64	0	0	0	0	0	0	0	0	0	0	0	0	0	0	0	0	0	0	0	0	0	0	0	0	0	0	0	0	80	111	185	98	99	103	0	0	0	0
ASV_3401	0	0	0	0	0	0	0	0	0	0	0	0	0	0	0	0	0	55	0	0	0	0	0	0	0	0	0	117	116	215	0	0	0	0	0	0	0	0	0	0	0	0	131	209	87	0	0	0	0
ASV_3341	0	0	0	0	0	0	0	0	0	0	0	0	0	0	0	0	0	0	4	0	0	0	0	0	0	0	0	83	45	81	161	155	48	0	0	25	0	0	0	19	27	31	88	137	51	0	0	0	0
ASV_3159	0	0	0	0	0	0	0	0	0	11	0	107	0	0	0	107	27	159	0	0	0	0	0	0	0	0	0	91	76	191	0	29	0	0	0	0	0	0	0	0	0	0	0	0	34	0	58	145	0
ASV_12679	6	0	0	0	3	0	6	0	0	0	5	5	4	0	0	0	0	0	0	0	4	0	5	4	10	0	0	0	0	0	0	0	5	0	4	0	0	0	0	0	0	0	6	0	0	6	0	0	0
ASV_3904	0	4	0	3	3	0	0	0	0	0	0	0	12	8	3	112	110	93	0	0	0	0	0	0	48	20	13	73	84	147	0	0	0	0	11	4	0	0	0	0	0	0	0	0	0	0	0	0	0
ASV_8611	0	0	0	0	0	0	0	0	0	0	0	0	0	0	0	0	0	0	0	0	0	0	0	0	0	0	0	0	0	0	0	0	0	0	0	0	0	0	0	119	0	58	0	0	0	0	0	0	0
ASV_4778	23	0	30	0	6	31	0	0	0	0	0	0	15	0	0	0	0	0	0	0	4	11	48	0	0	18	0	0	0	0	0	0	0	41	131	54	0	0	0	0	0	0	27	71	18	0	0	0	0
ASV_4405	0	0	0	0	0	0	0	0	0	16	50	69	0	0	0	0	0	0	0	0	0	0	0	0	0	0	0	0	0	0	0	0	0	0	0	0	0	0	0	5	6	6	85	109	126	4	34	102	0
ASV_7463	0	0	0	0	0	0	0	0	0	0	0	0	0	0	0	0	0	0	107	0	0	86	25	0	0	0	0	0	0	0	0	0	0	0	10	0	0	0	0	0	0	0	0	8	0	0	0	0	0
ASV_8397	19	3	0	0	14	0	0	0	0	0	0	0	0	0	0	0	0	0	0	0	0	93	57	0	0	0	0	0	0	0	0	0	0	0	0	0	0	0	0	0	0	0	0	0	0	0	0	0	0
ASV_7361	0	0	0	0	0	0	0	0	0	0	0	0	0	0	0	0	0	0	0	0	0	0	0	0	0	0	0	0	0	0	0	0	0	0	0	0	0	0	0	90	92	61	0	0	0	0	0	0	0
ASV_10353	0	0	0	0	0	0	0	0	2	0	0	0	0	0	0	0	0	0	0	0	0	0	0	0	0	0	0	0	0	0	0	0	0	0	0	0	0	0	0	0	14	7	30	32	4	0	0	31	0
ASV_5568	0	0	0	0	0	0	0	0	0	10	51	83	0	0	0	0	0	0	0	0	0	0	0	0	0	0	0	0	0	0	0	0	0	0	0	0	0	0	0	0	0	0	11	35	70	40	31	74	0
ASV_6329	0	0	0	0	0	0	0	0	0	0	0	0	0	0	0	0	7	0	30	0	0	0	61	0	0	0	0	0	0	0	4	10	0	3	0	18	10	0	0	14	70	52	0	0	0	0	6	41	0
ASV_1835	98	68	182	59	29	36	51	34	30	51	42	16	0	0	23	23	42	94	62	56	67	39	31	17	16	20	57	83	49	6	109	40	29	40	69	36	29	4	31	53	39	56	62	63	37	19	43	49	0
ASV_3618	2	0	0	0	0	0	0	0	0	42	29	143	0	0	0	15	0	0	33	0	0	0	0	0	0	0	0	7	0	17	16	10	10	0	9	6	0	0	0	0	2	0	29	92	20	61	41	259	0
ASV_7103	0	0	0	0	0	0	0	0	0	0	0	0	0	0	0	0	0	0	0	0	0	0	0	0	0	0	0	0	0	0	0	0	0	0	0	0	0	0	0	104	96	62	0	0	0	0	0	0	0
ASV_7034	0	0	0	0	0	0	0	0	0	0	0	13	0	0	0	0	0	0	0	0	0	0	0	0	0	0	0	0	0	0	0	0	0	0	0	0	0	0	0	49	82	77	17	25	4	0	0	0	0
ASV_8083	55	24	100	14	0	0	0	0	0	0	0	0	0	0	0	0	0	0	0	0	8	0	0	0	0	0	0	0	0	0	0	0	0	0	0	0	0	0	0	0	0	0	0	0	0	0	0	0	0
ASV_4023	13	12	29	25	0	0	27	0	21	47	38	13	0	17	0	10	0	28	0	15	12	24	16	35	14	13	14	40	0	10	24	12	0	21	0	35	27	10	11	10	14	33	14	13	0	17	0	0	0
ASV_5924	0	7	24	12	0	0	0	4	0	12	8	16	0	10	0	0	0	0	0	7	0	18	11	0	0	18	0	5	10	0	9	12	10	10	29	11	22	7	6	0	6	11	3	6	12	4	24	21	0
ASV_12280	0	0	11	0	0	0	0	0	0	15	7	0	0	0	0	0	0	0	14	6	0	5	0	0	0	0	0	17	0	0	0	0	0	0	0	0	5	0	0	0	0	0	0	0	0	0	0	0	0
ASV_287	9	30	58	35	10	66	36	0	18	263	286	189	11	21	15	32	15	36	55	51	39	26	9	9	50	64	74	75	36	31	96	26	7	12	49	20	296	316	480	1506	853	968	3831	3275	1628	180	420	268	0
ASV_1007	86	54	161	83	48	107	58	16	55	296	146	128	102	128	83	62	26	59	129	96	69	161	116	114	66	78	64	65	52	50	127	79	49	181	283	104	123	66	103	20	42	35	159	82	46	113	163	182	0
ASV_2178	62	0	22	159	39	12	40	0	0	80	79	53	0	15	46	87	0	0	56	0	44	54	16	0	42	22	0	121	77	0	96	16	0	73	52	55	0	55	20	17	43	63	68	20	0	20	39	0	0
ASV_2512	21	5	57	0	10	48	32	11	0	69	54	55	13	27	47	50	0	44	42	18	0	29	38	42	15	19	0	25	0	0	74	0	0	85	112	43	0	15	27	18	10	22	61	33	0	43	52	73	0
ASV_7	390	127	419	155	356	264	293	211	177	15972	16895	14981	237	367	356	915	772	511	26073	380	192	53812	42885	1130	219	152	84	727	447	600	12923	6919	3497	16329	20716	8860	296	176	250	57	157	126	927	660	553	10748	11085	9152	0
ASV_31	253	73	517	448	289	333	320	145	209	13269	7834	6999	286	382	409	280	156	358	2655	294	303	1346	1694	380	289	281	157	678	315	530	2123	1382	449	2213	2425	1016	383	237	419	212	279	312	4251	3525	2462	9329	8367	7774	0
ASV_45	211	200	526	355	236	491	77	42	61	844	687	418	1613	1219	1598	5630	7081	5117	353	85	107	108	25	54	1581	1158	2182	4652	3939	3256	624	211	101	788	1408	720	129	154	286	2334	2724	1515	3290	3959	1989	333	529	526	0
ASV_139	3902	1704	4299	3134	1748	1840	0	0	0	293	441	459	980	785	949	762	575	618	163	0	0	0	0	0	79	155	156	675	365	394	438	174	64	0	135	0	70	39	346	0	65	0	70	0	0	219	302	242	0
ASV_270	190	160	552	215	47	347	206	47	145	1068	431	295	280	477	296	155	0	152	269	268	243	724	495	382	192	211	197	250	0	151	653	259	63	1239	1382	415	464	210	362	34	134	124	560	268	66	549	691	634	0
ASV_110	97	0	175	147	0	98	0	37	0	6713	3916	3273	0	66	117	113	0	148	214	112	0	283	145	103	0	52	0	199	0	104	629	414	138	345	371	160	51	45	123	0	54	115	1347	1124	714	4556	3993	3568	0
ASV_57	1043	515	1646	402	235	269	108	0	40	1100	1020	848	4016	2939	3678	3973	4950	3690	475	125	124	622	1034	158	602	456	737	2389	1703	1611	1352	388	208	1411	1650	1032	234	240	434	595	648	431	2554	2130	1562	612	856	725	0
ASV_839	41	60	274	96	0	58	112	77	107	270	173	118	106	128	114	0	0	42	147	153	98	207	154	145	0	0	131	157	0	60	264	119	85	261	302	108	118	29	126	46	63	80	282	143	33	210	251	187	0
ASV_164	310	247	685	234	62	252	79	31	71	423	268	141	2482	2692	2824	2112	1059	1850	239	103	104	274	139	158	291	280	426	1272	186	871	310	162	76	349	494	227	228	206	296	100	114	97	204	117	54	130	270	222	0
ASV_690	0	0	0	0	0	0	0	0	0	0	0	0	0	0	0	0	0	0	0	0	0	245	151	0	0	0	0	0	0	0	714	446	161	2568	2025	608	0	0	0	0	0	0	0	0	0	0	0	0	0
ASV_303	85	65	125	71	23	38	0	0	0	22	51	31	190	210	223	1522	1862	1167	63	0	0	0	0	0	1176	876	1570	1244	1161	919	364	55	49	169	288	806	68	64	122	62	83	83	0	0	52	0	0	0	0
ASV_698	107	90	244	0	48	107	27	0	0	244	107	45	261	335	320	338	274	305	107	37	44	105	177	89	102	143	226	597	113	457	169	88	0	219	283	97	96	52	111	0	26	22	145	0	39	118	172	136	0
ASV_289	801	399	907	162	127	56	31	0	0	343	147	209	317	238	352	667	684	591	306	0	0	272	475	0	347	203	493	1539	1281	992	255	59	0	140	615	812	0	0	97	0	91	80	481	471	285	177	225	0	0
ASV_1093	0	0	0	0	0	0	0	0	0	91	296	0	0	0	0	0	0	0	110	0	0	921	1022	0	0	0	0	0	0	0	259	57	0	661	540	312	0	0	0	0	0	0	0	0	0	0	0	0	0
ASV_4100	8	5	20	17	0	16	0	0	0	43	27	13	16	43	0	0	0	0	10	27	0	29	39	24	0	0	0	23	0	10	30	8	0	38	44	13	19	0	15	15	0	13	15	24	0	11	35	42	0
ASV_1106	0	0	11	0	0	0	0	0	0	524	448	471	0	0	0	9	0	12	0	0	0	5	0	0	40	34	50	95	24	74	127	66	24	46	50	27	26	31	44	139	110	88	356	353	162	280	303	201	0
ASV_9425	0	0	0	0	0	148	0	0	0	0	0	0	0	0	0	0	0	0	0	0	0	0	0	0	0	0	0	0	0	0	0	0	0	0	0	0	0	0	0	0	0	0	0	0	0	0	0	0	0
ASV_3748	227	122	253	0	0	0	0	0	0	0	0	0	0	0	0	0	0	0	0	0	0	0	0	0	0	0	0	0	0	0	51	0	0	0	143	0	0	0	0	0	0	0	0	0	0	0	0	0	0
ASV_9132	24	0	35	0	0	99	0	0	0	0	0	0	0	0	0	0	0	0	0	0	0	0	0	0	0	0	0	0	0	0	0	0	0	0	0	0	0	0	0	0	0	0	0	0	0	0	0	0	0
ASV_4649	0	0	0	0	0	0	0	0	0	0	24	0	0	0	0	0	0	0	0	0	0	31	0	0	0	0	0	0	0	0	0	0	0	0	0	0	111	96	148	68	41	36	0	0	0	0	0	0	0
ASV_10378	0	0	0	0	0	0	0	0	0	0	0	0	0	0	0	0	0	0	0	0	0	119	0	0	0	0	0	0	0	0	0	0	0	0	0	0	0	0	0	0	0	0	0	0	0	0	0	0	0
ASV_3925	0	0	46	0	0	38	0	0	0	95	25	26	0	45	0	0	0	0	0	0	0	0	20	0	0	20	0	0	0	0	40	0	0	56	83	44	46	15	22	0	0	0	43	22	0	0	57	0	0
ASV_7542	0	0	0	0	0	0	0	0	0	0	0	0	0	0	0	0	0	0	0	0	0	0	0	0	0	0	0	0	0	0	0	0	0	0	0	0	12	0	35	71	44	31	0	37	0	0	0	0	0
ASV_63	1721	798	1608	1531	660	1315	97	52	82	3580	4312	3366	208	203	269	321	282	277	2286	142	102	3766	2929	227	57	130	0	647	426	423	2581	1090	595	2568	2342	968	178	129	215	47	137	104	1542	1506	930	3111	3131	2103	0
ASV_8	159	82	267	166	239	149	432	182	135	9601	6487	4870	361	477	410	905	388	622	38908	590	256	42156	26839	650	145	157	131	1517	267	1385	14101	10166	2866	22336	15388	6320	261	153	167	405	275	329	6033	5747	3453	6731	6467	5291	0
ASV_54	6814	4292	11350	4132	223	2918	56	0	58	1590	1034	1200	3514	3677	4195	1533	857	1663	323	68	68	107	120	134	312	443	395	1193	272	612	289	104	58	225	403	263	373	330	825	118	312	156	196	152	71	733	848	649	0
ASV_91	0	0	0	0	0	0	0	0	0	2098	1250	1035	0	53	44	124	27	69	8757	0	0	4824	3823	86	0	0	0	81	0	153	2268	1945	473	3842	3156	1475	0	0	0	0	0	0	0	0	0	1509	1380	1068	0
ASV_135	102	94	110	0	26	13	44	11	0	353	297	174	33	38	30	99	37	61	2691	33	17	6664	3616	81	0	11	0	169	38	106	1175	756	224	4911	3510	1163	26	9	28	0	12	12	42	51	16	267	173	123	0
ASV_129	1762	1392	2501	2537	114	1183	15	0	30	559	450	272	692	788	881	1195	689	1140	1004	41	0	1412	826	47	250	367	250	1129	231	624	695	358	129	984	1017	630	85	88	250	122	142	139	342	344	181	274	422	373	0
ASV_975	51	100	221	110	40	103	94	67	73	128	202	145	127	78	106	74	26	144	146	122	88	89	101	70	45	93	117	139	68	118	201	79	31	70	195	75	68	0	189	78	73	71	182	114	69	65	174	85	0
ASV_221	292	144	489	143	101	211	24	43	70	197	166	100	2012	1602	1784	1783	1728	1636	134	56	84	105	60	98	327	256	396	882	606	583	164	78	57	229	359	595	133	123	183	59	115	119	103	92	35	84	143	117	0
ASV_268	0	0	27	36	0	91	58	7	21	1029	767	704	0	0	23	0	0	37	33	69	57	26	24	25	16	19	14	24	0	0	77	0	0	44	61	10	72	55	113	1121	634	675	2886	3785	1886	791	783	636	0
ASV_417	1125	749	2046	313	0	916	0	0	0	0	0	0	718	747	837	843	505	741	164	0	0	0	0	0	133	149	175	426	0	270	0	0	0	0	0	197	0	0	169	0	0	0	0	0	0	0	0	0	0
ASV_2386	40	13	87	0	0	38	42	0	42	63	37	20	47	50	47	0	0	0	33	47	38	86	48	65	36	52	29	16	0	0	44	0	13	82	82	22	39	32	55	0	0	17	19	18	0	41	56	50	0
ASV_211	757	469	1053	600	160	495	36	0	0	358	515	409	1352	1261	1375	977	983	934	271	30	33	182	38	45	145	127	188	1019	589	824	1118	610	326	252	345	176	96	87	134	36	63	56	125	113	55	269	363	326	0
ASV_519	40	41	104	0	0	26	0	0	0	106	91	110	10	50	74	55	32	50	0	7	0	0	28	0	432	543	919	344	77	256	62	0	0	119	113	142	575	577	748	734	355	440	554	543	225	123	146	63	0
ASV_3444	29	0	65	0	0	43	0	0	0	104	0	0	0	71	0	0	0	0	0	0	0	40	0	61	39	0	0	0	0	0	0	0	0	99	67	32	49	53	0	0	0	0	74	0	0	0	0	84	0
ASV_1503	0	0	0	0	0	0	0	0	0	0	0	0	79	152	68	688	511	665	0	0	0	0	0	0	84	0	137	306	0	175	0	0	0	0	0	0	0	0	0	0	0	0	0	0	0	0	0	0	0
ASV_1462	463	243	519	330	193	112	0	0	0	0	0	0	35	24	20	99	99	101	0	0	0	0	0	0	49	19	65	137	124	97	0	0	6	79	0	142	0	0	30	0	12	0	0	0	0	0	0	0	0
ASV_18612	0	0	0	0	0	0	24	0	0	0	0	0	0	0	0	0	0	0	0	0	0	0	0	0	0	0	0	0	0	0	0	0	0	0	0	0	0	0	0	0	0	0	0	0	0	0	0	0	0
ASV_722	66	61	74	0	0	0	0	0	0	505	318	365	45	55	22	24	12	0	317	0	0	31	0	0	0	0	0	171	50	107	679	501	167	92	88	31	0	0	32	414	279	359	331	455	219	305	231	214	0
ASV_5174	185	0	277	0	0	0	0	0	0	0	0	0	0	0	0	0	0	0	0	0	0	0	0	0	0	0	0	0	0	0	0	0	0	0	0	0	0	0	0	0	0	0	0	0	0	0	0	0	0
ASV_3772	0	0	0	0	0	0	0	0	0	0	0	0	0	0	0	0	0	0	0	0	0	0	0	0	0	0	0	0	0	0	0	0	0	0	0	0	0	0	0	210	133	125	159	96	66	0	0	0	0
ASV_3230	0	0	0	0	0	0	0	0	0	87	90	156	0	0	0	0	0	0	0	0	0	0	0	0	0	0	0	0	0	0	0	0	0	0	0	0	0	0	0	0	0	0	217	164	167	80	0	42	0
ASV_11027	0	0	0	104	0	0	0	0	0	0	0	0	0	0	0	0	0	0	0	0	0	0	0	0	0	0	0	0	0	0	0	0	0	0	0	0	0	0	0	0	0	0	0	0	0	0	0	0	0
ASV_2380	0	0	0	0	22	0	0	0	0	98	100	171	0	0	0	0	0	0	0	0	0	0	0	0	0	0	0	68	68	21	56	46	12	0	30	16	0	0	0	0	0	0	155	209	144	100	158	81	0
ASV_2781	0	0	0	0	0	0	0	0	0	151	164	111	0	0	0	81	44	43	0	0	0	0	0	0	0	0	13	36	0	41	0	0	0	0	0	0	0	0	0	0	0	0	115	110	82	57	95	107	0
ASV_3094	0	0	0	0	0	0	0	0	0	0	0	0	5	0	0	130	127	79	0	0	0	0	0	0	65	48	97	98	103	87	0	0	0	92	34	82	0	0	17	0	0	0	0	0	0	0	0	0	0
ASV_4626	0	0	0	0	0	0	0	0	0	75	117	34	0	0	0	0	0	0	0	0	0	0	0	0	0	0	0	0	0	0	0	0	0	0	0	0	0	0	0	24	13	20	50	39	25	71	48	44	0
ASV_1141	76	0	33	0	0	0	0	0	0	19	32	21	0	75	70	0	0	0	0	0	0	0	0	0	28	50	0	0	0	0	0	0	0	0	34	0	1080	653	1217	254	267	131	26	0	0	0	0	22	0
ASV_2303	27	0	48	22	36	47	10	16	13	120	54	37	29	73	35	20	17	0	0	27	20	70	49	59	33	27	0	40	0	0	57	0	0	100	102	33	56	0	38	15	0	12	53	24	0	56	67	85	0
ASV_1251	0	0	0	7	0	0	6	0	0	47	40	42	0	24	18	0	0	0	0	0	0	0	32	0	0	40	0	17	0	0	0	0	0	0	0	9	410	428	615	604	368	431	120	222	95	28	0	25	0
ASV_1001	0	0	0	0	45	0	0	0	0	450	654	450	0	0	0	0	0	0	0	0	0	0	0	0	0	0	0	0	0	0	214	65	51	279	137	116	45	52	64	14	21	0	192	236	188	597	486	393	0
ASV_2492	0	0	0	4	0	0	0	0	0	7	0	11	0	12	0	0	0	0	0	0	0	0	0	0	5	0	0	0	0	0	0	0	0	0	0	0	431	300	213	150	225	64	0	0	0	0	31	0	0
ASV_3010	0	0	0	0	0	0	0	0	0	10	0	0	0	15	18	10	0	0	0	0	0	51	0	0	0	9	0	0	0	0	0	0	0	0	0	0	227	217	394	72	29	42	0	0	7	6	0	4	0
ASV_1680	0	0	14	0	0	0	0	2	0	3	0	5	349	243	392	315	106	154	0	0	0	0	4	3	98	77	166	188	21	105	61	24	7	12	50	47	7	0	18	5	3	0	0	0	0	0	3	4	0
ASV_1018	0	6	23	8	0	6	0	0	0	85	58	66	15	5	20	51	69	62	8	0	7	5	0	0	186	138	312	240	208	231	26	0	7	15	86	38	178	111	191	413	450	324	295	352	240	24	15	68	0
ASV_1846	0	0	0	0	0	0	0	0	0	84	0	0	0	0	0	0	0	0	0	0	0	0	0	0	0	0	0	0	0	0	0	0	0	0	0	0	165	115	220	354	442	236	181	211	123	0	0	46	0
ASV_2114	7	0	16	4	0	0	0	0	0	36	15	43	0	6	20	13	0	9	0	0	0	0	0	0	12	20	0	10	4	0	0	0	0	0	0	3	340	295	341	210	206	167	0	0	11	32	0	19	0
ASV_2367	0	0	0	12	0	0	0	0	0	0	98	0	0	0	5	0	0	0	0	0	0	0	0	0	0	0	0	0	0	0	156	0	0	200	117	0	0	0	0	271	345	201	117	0	41	0	0	0	0
ASV_4473	0	0	0	0	0	0	0	0	0	0	0	15	0	0	0	0	0	0	38	0	0	256	229	0	0	0	0	0	0	0	0	11	0	50	0	0	0	0	0	0	0	0	0	0	0	0	0	0	0
ASV_2965	16	0	13	0	0	0	0	0	0	36	31	32	0	10	0	44	23	14	267	0	0	97	5	0	0	17	34	41	0	29	35	30	0	0	11	8	0	0	0	10	0	20	63	63	10	37	89	54	0
ASV_9861	0	0	0	134	0	0	0	0	0	0	0	0	0	0	0	0	0	0	0	0	0	0	0	0	0	0	0	0	0	0	0	0	0	0	0	0	0	0	0	0	0	0	0	0	0	0	0	0	0
ASV_3059	0	0	0	0	0	0	0	0	0	62	0	0	0	0	0	0	0	0	0	0	0	0	0	0	0	0	0	0	0	0	0	0	0	0	0	0	178	192	198	179	145	133	0	0	0	0	0	0	0
ASV_8730	0	0	0	0	0	0	0	0	0	0	0	0	0	0	0	0	0	0	0	0	0	0	172	0	0	0	0	0	0	0	0	0	0	0	0	0	0	0	0	0	0	0	0	0	0	0	0	0	0
ASV_4981	0	0	0	0	0	0	0	0	0	49	63	76	0	0	0	0	0	0	0	0	0	0	0	0	0	0	0	0	0	0	0	0	0	0	0	0	0	0	0	0	0	0	20	42	11	124	43	63	0
ASV_10009	0	0	0	0	0	0	0	0	0	0	0	0	0	0	0	0	0	0	0	0	0	0	0	0	0	0	113	0	0	0	0	0	4	13	0	0	0	0	0	0	0	0	0	0	0	0	0	0	0
ASV_4905	0	0	0	0	0	0	0	0	0	0	0	0	0	0	0	0	0	0	0	0	0	0	0	0	0	0	0	0	0	0	0	0	0	0	0	0	108	98	76	89	85	15	27	9	0	0	0	0	0
ASV_12180	0	0	0	0	0	0	0	0	0	0	0	0	0	0	0	0	0	0	0	0	0	0	82	0	0	0	0	0	0	0	0	0	0	0	0	0	0	0	0	0	0	0	0	0	0	0	0	0	0
ASV_6274	0	0	0	0	0	0	0	0	0	0	0	0	0	0	0	0	0	0	73	0	0	0	88	11	0	0	0	0	0	0	25	14	0	53	58	4	0	0	0	0	0	0	0	0	0	0	0	5	0
ASV_22	286	153	650	364	217	408	322	161	201	9715	6917	6032	486	612	526	474	181	364	4997	401	344	3922	2616	527	319	277	295	2478	532	1976	13002	8081	2627	15450	9792	4964	462	258	416	312	260	285	4715	3670	2752	5908	5600	5178	0
ASV_437	153	125	435	193	85	174	132	97	136	626	301	200	245	270	206	94	55	142	183	183	186	392	317	325	146	145	166	193	87	126	330	126	79	518	505	237	273	137	276	78	88	104	368	205	89	351	476	404	0
ASV_214	56	27	82	105	55	84	63	41	26	786	563	665	45	83	68	104	40	80	1103	65	48	4994	3307	161	60	80	0	215	62	141	1380	822	263	764	526	225	66	45	88	21	36	91	132	97	57	706	569	386	0
ASV_275	14	0	20	0	17	0	17	6	12	1100	1064	659	16	17	3	25	0	0	1225	10	29	67	123	6	12	5	0	118	67	117	2767	1295	718	2196	1487	641	12	3	17	0	0	0	165	193	147	693	692	579	0
ASV_335	78	26	135	97	41	81	56	16	57	1828	1383	1011	90	163	121	83	0	61	584	60	60	494	211	126	73	84	45	113	97	64	1124	651	385	322	325	189	125	74	100	0	19	0	135	115	18	751	1099	933	0
ASV_764	121	59	224	90	61	154	69	33	48	351	152	105	164	220	159	133	72	86	0	104	73	204	164	138	122	108	105	166	54	90	242	130	39	282	371	171	170	94	120	29	48	47	143	87	34	177	260	239	0
ASV_576	22	0	0	49	24	0	44	0	0	309	236	294	32	36	43	69	15	34	2227	10	29	1101	788	30	8	10	9	36	39	32	344	188	76	599	481	188	6	0	0	0	0	25	0	0	0	279	182	250	0
ASV_922	0	15	49	19	0	25	0	0	0	0	0	0	0	0	0	0	33	71	0	0	0	0	0	0	0	17	65	125	56	107	0	17	0	0	17	0	0	0	0	1923	1063	1179	183	149	128	0	0	0	0
ASV_1407	50	32	97	64	0	58	29	32	15	234	81	82	82	116	58	29	9	49	19	61	48	120	96	87	60	45	52	62	16	13	105	32	14	142	184	79	112	43	79	27	19	0	94	60	14	94	102	149	0
ASV_516	18	0	31	44	0	52	35	0	14	100	85	64	0	22	19	40	0	18	8	26	32	14	0	0	0	0	0	0	0	0	50	9	0	0	22	0	379	380	583	899	440	633	1934	1864	1163	38	0	0	0
ASV_446	47	42	84	38	41	8	0	0	0	27	38	11	685	506	628	893	818	441	11	0	0	0	5	0	608	512	1342	853	846	637	246	116	51	171	125	410	34	50	83	33	42	35	0	0	5	0	38	5	0
ASV_463	0	39	55	36	0	43	6	0	0	530	479	303	0	36	33	69	48	0	13	22	0	0	0	0	191	266	230	230	30	123	74	81	32	72	34	254	49	55	38	1372	677	501	1068	1042	652	428	489	385	0
ASV_1304	0	0	28	7	0	9	0	0	0	100	159	161	0	0	0	4	0	34	0	0	0	0	0	0	0	0	0	25	0	7	0	0	0	0	0	0	0	0	0	1041	1179	435	17	58	20	33	94	49	0
ASV_403	101	72	256	77	16	207	6	0	0	165	155	118	247	301	291	468	242	370	42	5	11	8	0	6	635	717	910	812	178	673	158	58	25	26	131	115	365	493	534	680	456	517	246	307	121	100	141	112	0
ASV_2331	43	0	69	44	12	46	36	0	12	96	83	19	18	38	45	15	0	9	37	29	34	57	40	37	19	17	14	38	27	27	55	12	9	82	80	39	47	13	25	9	9	8	49	49	0	35	56	58	0
ASV_1863	47	19	82	28	0	78	17	6	21	155	80	75	60	84	56	11	0	0	24	42	36	95	35	29	36	41	31	22	24	0	78	30	0	114	136	38	69	36	23	7	13	8	77	23	0	54	100	117	0
ASV_758	48	13	48	20	0	15	0	0	0	98	35	23	135	121	194	143	62	45	8	0	6	4	30	0	620	570	776	414	175	232	144	95	81	0	100	100	358	382	362	214	161	141	96	110	101	0	25	57	0
ASV_737	11	0	54	0	0	18	0	0	0	953	630	434	32	48	46	80	44	66	0	0	18	51	25	26	39	32	38	277	50	210	92	0	0	170	112	35	39	13	25	37	14	19	464	430	277	628	563	362	0
ASV_1622	0	0	8	0	0	0	0	0	0	112	43	72	0	0	0	0	0	0	17	0	0	0	168	0	0	0	0	40	0	28	812	744	260	17	89	16	0	0	0	0	0	0	0	0	0	42	93	30	0
ASV_938	0	5	19	8	0	26	0	0	0	681	562	884	0	0	0	11	7	0	239	11	10	19	0	10	7	17	0	48	25	23	133	91	25	114	129	36	12	0	0	0	10	8	389	315	187	285	445	353	0
ASV_3215	22	0	55	23	0	0	0	0	18	65	50	17	37	38	18	0	0	0	9	30	35	48	30	17	11	8	26	11	7	13	45	0	0	54	55	20	11	25	16	0	0	0	47	13	0	36	48	50	0
ASV_508	0	0	6	0	0	15	17	0	0	860	657	499	6	0	16	7	0	8	499	10	20	168	43	14	0	0	0	61	0	40	527	392	94	547	546	174	13	0	12	209	85	122	645	679	433	572	518	641	0
ASV_883	35	8	72	21	12	24	0	0	0	29	16	0	450	437	462	750	399	791	0	0	0	0	0	0	162	221	278	395	73	295	58	0	0	72	66	153	27	41	58	8	0	14	0	0	13	0	9	11	0
ASV_6454	25	0	0	60	0	0	0	12	0	29	0	0	12	0	0	0	0	0	0	0	0	0	0	0	0	27	0	0	41	15	0	59	0	0	0	0	0	0	35	0	0	0	0	0	0	0	0	0	0
ASV_794	16	0	62	22	0	13	0	0	0	303	457	270	14	29	0	0	0	54	17	0	14	0	0	0	0	0	0	33	0	0	70	0	0	0	53	0	285	165	332	362	432	236	784	892	369	231	389	181	0
ASV_2611	0	0	0	0	0	0	0	0	0	17	0	13	0	0	0	0	0	0	81	0	0	386	566	0	0	0	0	0	0	0	0	0	0	147	116	0	0	0	0	0	0	0	0	0	0	36	0	0	0
ASV_830	0	0	0	30	0	12	0	0	0	159	197	108	0	0	0	89	58	43	0	0	0	0	0	0	121	111	254	123	90	146	21	21	93	202	0	12	65	60	59	540	601	323	745	805	478	66	115	81	0
ASV_2417	31	22	39	47	28	47	15	0	14	89	60	38	41	50	36	44	0	0	16	31	20	41	43	42	45	0	0	38	0	0	79	21	11	53	79	56	37	38	42	0	0	0	40	15	0	38	41	90	0
ASV_1072	0	12	0	0	0	0	0	0	0	0	0	0	0	17	17	0	0	27	0	0	0	0	0	0	221	220	352	169	41	112	30	5	0	11	16	41	0	0	0	412	231	345	705	848	343	0	106	60	0
ASV_4009	26	0	44	21	26	0	12	0	11	53	0	0	10	38	14	0	0	12	22	31	17	37	51	21	10	10	0	0	0	0	16	0	0	34	50	0	33	5	20	0	0	8	16	0	0	11	20	38	0
ASV_1222	0	0	16	0	0	9	0	0	0	515	196	500	0	0	0	0	0	0	0	0	0	0	0	0	0	0	0	0	0	25	0	0	0	0	0	0	0	0	0	0	0	0	657	529	395	307	276	292	0
ASV_1743	0	0	0	0	0	0	0	0	0	0	0	0	0	0	0	0	0	0	0	0	0	0	0	0	0	0	0	0	0	0	0	0	0	0	0	0	392	482	405	358	218	214	120	140	34	0	0	0	0
ASV_1816	12	0	0	0	0	0	19	0	0	170	0	104	0	0	0	0	0	0	53	0	18	0	0	0	0	0	0	0	0	0	141	96	31	295	170	111	0	0	0	0	0	16	251	237	145	141	109	99	0
ASV_1069	0	24	80	23	17	0	0	0	0	56	72	95	0	0	35	79	0	0	0	0	0	0	8	0	207	201	453	263	202	179	71	0	31	96	0	0	370	256	407	368	389	206	12	42	30	14	57	14	0
ASV_2722	0	0	0	0	0	0	0	0	0	0	0	0	0	0	0	0	0	0	0	0	0	0	0	0	242	233	437	137	0	114	0	0	0	128	0	0	0	0	0	0	0	0	0	0	0	0	0	0	0
ASV_1244	0	0	0	0	0	0	0	3	0	494	226	310	0	0	0	42	13	31	0	0	0	0	0	14	0	0	0	0	0	0	19	0	0	0	0	0	0	0	0	16	60	17	468	366	385	361	447	391	0
ASV_3897	0	0	0	0	0	0	0	0	0	0	0	0	0	0	0	0	0	0	0	0	0	0	0	0	0	0	0	0	0	0	0	0	0	0	0	0	188	156	406	0	0	0	0	0	0	0	0	0	0
ASV_2686	0	0	0	0	0	0	0	0	0	0	0	0	0	0	0	0	0	0	0	0	0	0	0	28	0	0	60	0	0	0	0	0	0	0	0	0	307	329	301	103	0	0	0	0	0	150	32	0	0
ASV_2491	0	0	0	0	0	0	0	0	0	0	0	0	0	0	0	9	0	0	0	0	0	0	0	0	0	0	8	0	0	0	0	0	0	0	0	0	66	39	9	417	339	283	86	167	32	0	0	0	0
ASV_2180	5	0	21	0	15	0	0	0	0	0	0	0	0	6	28	0	11	16	0	0	0	0	0	0	178	158	361	202	230	214	57	25	5	32	0	154	0	0	0	0	11	7	0	9	15	0	0	0	0
ASV_2821	0	0	0	0	0	0	0	0	0	0	0	0	0	0	0	0	0	0	0	0	0	0	0	0	0	0	0	182	0	68	446	219	0	112	195	0	0	0	0	0	0	0	0	0	0	0	0	0	0
ASV_1225	0	0	37	0	0	0	0	0	0	229	231	107	0	0	32	0	0	20	23	0	0	0	0	0	108	109	187	143	138	95	59	18	40	0	19	23	36	0	0	304	417	230	264	370	156	173	97	48	0
ASV_2522	0	0	13	0	0	0	0	0	0	24	2	0	0	0	5	0	0	5	0	0	0	7	0	0	187	151	302	150	93	122	0	7	0	324	14	3	4	0	3	0	0	7	0	0	5	0	0	2	0
ASV_2025	0	0	0	0	0	0	0	0	0	355	273	199	0	0	0	0	0	0	229	0	0	0	0	0	0	0	0	0	0	0	93	40	25	127	59	0	0	0	0	0	0	0	0	0	0	251	184	108	0
ASV_2827	0	0	0	0	0	0	0	0	0	98	51	66	0	0	0	0	0	0	0	0	0	0	0	0	0	0	0	0	0	0	0	0	0	0	0	0	0	3	0	78	26	60	353	230	204	0	49	0	0
ASV_1600	0	0	0	0	0	0	0	0	0	189	223	109	0	0	0	18	13	10	0	0	0	0	0	0	0	0	0	151	50	113	330	263	95	207	289	61	0	0	0	0	0	0	61	49	28	143	122	123	0
ASV_2785	0	0	14	0	0	0	0	0	0	0	0	16	0	0	0	0	0	0	0	0	0	66	0	0	0	0	0	0	0	0	0	0	0	0	0	0	75	51	66	268	324	206	15	126	9	0	0	12	0
ASV_1946	0	0	15	0	0	13	0	0	0	0	153	29	5	22	26	68	11	100	0	0	0	0	0	0	29	31	83	346	54	225	135	78	27	0	73	64	0	0	7	0	0	0	33	78	88	147	87	18	0
ASV_2588	0	0	0	0	0	0	0	0	0	0	0	0	0	0	0	0	0	0	323	0	0	221	216	0	0	0	0	0	0	0	208	158	42	94	117	0	0	0	0	0	0	0	0	0	0	0	0	0	0
ASV_4052	0	0	0	0	0	0	0	0	0	0	0	0	0	0	0	0	0	0	0	0	0	0	0	0	0	0	0	0	0	0	0	0	0	0	0	0	263	214	206	0	20	0	0	0	0	0	0	0	0
ASV_2014	226	121	296	137	13	26	0	4	0	16	33	12	150	133	163	0	13	74	0	0	0	0	77	0	50	45	62	81	59	28	33	23	0	0	16	44	0	0	0	0	0	0	0	0	0	0	10	14	0
ASV_4945	0	0	0	0	0	0	0	0	0	0	40	0	0	0	0	0	0	0	121	0	0	100	224	0	0	0	0	0	0	0	14	0	0	0	0	0	0	0	0	0	0	0	0	0	0	0	0	0	0
ASV_2815	0	0	0	0	0	0	0	0	0	0	0	0	0	0	0	15	0	0	0	0	0	0	0	0	0	0	0	0	0	0	0	0	0	0	0	0	229	134	240	210	245	153	0	0	0	0	0	0	0
ASV_6484	0	0	0	0	0	0	0	0	0	0	0	0	0	0	0	0	0	0	0	0	0	65	200	0	0	0	0	0	0	0	40	0	0	0	0	0	0	0	8	0	0	0	0	0	0	0	0	0	0
ASV_2063	0	0	0	0	0	0	0	0	0	0	0	0	171	141	157	146	93	52	0	0	0	0	0	0	121	113	216	192	151	137	0	0	29	0	146	43	0	0	0	0	0	0	0	0	0	0	0	0	0
ASV_2089	0	0	0	0	0	0	0	0	0	268	220	120	0	0	0	0	0	0	157	0	0	174	146	0	0	0	0	0	0	0	92	48	11	195	23	0	0	0	0	0	0	0	0	0	0	213	93	108	0
ASV_2971	0	0	0	0	0	0	0	0	0	0	13	0	0	0	0	0	0	0	0	5	0	0	0	0	0	0	0	0	0	0	0	0	0	0	0	0	48	47	69	213	115	210	185	135	77	0	0	20	0
ASV_1894	0	0	6	0	0	0	4	0	0	194	240	146	0	0	0	0	0	0	81	0	0	12	8	0	11	0	0	20	25	17	121	32	0	89	94	137	0	0	0	0	0	0	232	164	147	193	76	69	0
ASV_3026	100	35	83	83	4	99	0	0	0	0	0	0	0	0	0	0	0	0	36	0	0	0	0	0	33	0	0	0	9	0	35	0	0	0	0	0	93	34	75	161	105	122	0	0	0	0	0	0	0
ASV_3802	223	99	230	0	0	0	5	0	0	0	0	7	86	26	42	13	19	0	0	0	6	0	0	0	0	0	0	0	0	0	0	0	0	0	0	0	0	0	23	0	0	0	0	0	0	0	0	0	0
ASV_2569	13	0	0	0	0	0	0	0	0	0	0	0	14	0	0	217	126	147	0	0	0	0	0	0	83	139	98	212	43	75	21	0	0	66	86	51	0	0	0	0	0	0	0	0	0	0	0	0	0
ASV_2688	0	0	0	0	0	0	0	0	0	77	51	28	0	0	0	0	0	0	0	0	7	0	0	0	0	0	0	0	0	0	0	0	0	0	0	0	0	0	0	210	103	155	200	128	145	43	84	78	0
ASV_2783	0	0	0	0	0	0	0	0	0	127	103	119	0	0	0	0	0	0	6	0	0	0	0	0	0	0	0	0	0	0	0	0	0	0	0	0	0	0	0	0	0	0	235	275	135	72	73	103	0
ASV_26129	0	0	0	0	0	0	0	0	5	0	0	0	0	0	0	0	0	0	0	0	0	0	0	0	0	0	0	0	0	0	0	0	0	0	0	0	0	0	0	0	0	0	0	0	0	0	0	0	0
ASV_12393	0	0	0	16	0	0	0	0	0	18	0	0	0	0	0	0	0	0	0	0	9	5	0	0	0	0	0	4	0	0	4	0	0	0	0	0	7	0	6	0	0	0	9	0	0	0	0	0	0
ASV_2857	54	17	84	0	0	0	0	0	0	0	33	0	194	131	174	54	53	25	0	0	0	0	0	0	79	52	114	36	20	21	0	12	0	0	0	0	14	14	0	4	18	0	0	0	0	0	0	0	0
ASV_2489	0	0	0	0	0	0	0	0	0	0	0	24	13	0	24	6	0	0	0	0	0	0	0	0	172	111	165	149	147	133	0	35	0	125	68	20	121	0	123	0	0	0	20	0	0	0	0	0	0
ASV_4731	0	0	0	17	0	0	0	0	0	0	14	10	0	0	0	0	0	0	0	0	0	49	0	0	0	0	0	0	0	0	158	174	38	59	10	0	0	0	0	0	0	0	0	0	0	9	0	0	0
ASV_4168	0	0	0	0	0	0	0	0	0	60	46	19	0	0	0	0	0	0	0	0	0	0	0	0	0	0	0	0	0	0	5	0	0	0	0	0	0	0	0	0	0	0	207	155	128	0	6	48	0
ASV_3403	0	0	0	0	0	0	0	0	0	200	161	0	0	0	0	0	0	0	7	0	0	0	0	0	0	0	0	0	0	0	0	0	0	0	0	12	0	0	0	0	0	0	80	99	63	135	31	141	0
ASV_5524	131	58	191	0	0	0	0	0	0	0	0	0	0	0	22	0	0	0	0	0	0	0	0	0	0	0	0	0	0	0	8	0	0	0	0	0	0	0	0	0	0	0	0	0	0	0	0	0	0
ASV_5128	0	0	0	0	0	0	0	0	0	0	0	0	0	0	0	0	0	16	0	9	0	0	0	0	0	0	0	0	0	0	131	26	38	0	0	0	0	0	0	25	67	35	44	47	30	0	0	0	0
ASV_2070	0	0	9	0	0	0	0	0	0	66	73	56	26	0	45	132	61	61	0	0	0	0	0	0	54	45	78	145	125	101	38	16	0	0	43	0	0	0	0	42	38	42	147	220	97	75	30	37	0
ASV_3065	0	0	0	0	0	0	0	0	0	54	163	85	0	0	0	0	0	0	0	0	0	46	0	0	0	0	0	0	0	0	89	37	30	137	178	27	0	0	0	0	0	0	0	0	0	41	101	95	0
ASV_7381	0	0	0	0	0	0	0	0	0	0	0	0	0	0	0	0	0	0	0	0	0	0	0	0	0	0	0	0	0	0	0	0	0	0	0	0	99	0	142	0	0	0	0	0	0	0	0	0	0
ASV_4344	0	0	0	0	0	0	0	0	0	0	40	28	0	0	0	0	0	0	0	0	0	0	0	0	0	0	0	24	0	0	44	15	0	0	0	22	0	0	0	152	138	84	0	0	18	0	26	35	0
ASV_5930	0	0	0	0	0	0	0	0	0	0	0	0	0	0	0	0	0	0	0	0	0	56	0	0	0	0	0	0	0	0	14	29	0	100	166	0	0	0	0	0	0	0	0	0	0	0	0	0	0
ASV_7380	0	0	0	0	0	0	0	0	0	0	0	0	0	0	0	0	0	0	0	0	0	0	126	0	0	0	0	0	0	0	0	0	0	115	0	0	0	0	0	0	0	0	0	0	0	0	0	0	0
ASV_2344	0	40	46	0	0	0	0	0	0	25	53	44	130	128	127	150	77	143	0	5	0	0	0	0	0	0	95	117	12	30	0	3	0	0	0	84	0	0	0	0	0	0	39	29	19	93	4	85	0
ASV_7694	0	0	0	0	0	0	0	0	0	0	0	0	0	0	0	0	0	0	33	0	0	70	118	0	0	0	0	0	0	0	0	0	0	0	0	0	0	0	0	0	0	0	0	0	0	0	0	0	0
ASV_7851	0	0	0	34	28	61	2	0	0	0	0	6	0	0	0	0	0	0	0	0	0	0	67	0	0	0	0	0	0	0	15	0	0	0	0	0	0	0	0	0	0	0	0	0	0	0	0	0	0
ASV_5344	0	0	0	0	0	0	0	0	0	0	0	10	0	0	0	0	0	0	0	0	0	0	0	0	0	0	0	0	0	0	0	0	0	0	0	0	124	96	83	5	10	0	58	37	13	0	0	0	0
ASV_4135	0	0	0	0	0	0	0	0	0	89	93	148	0	0	0	0	0	0	0	0	0	0	0	0	0	0	0	0	0	0	61	0	0	0	100	0	0	0	0	0	0	0	0	0	0	77	40	75	0
ASV_3332	0	0	0	0	0	0	0	0	0	0	0	0	126	87	117	90	81	45	0	0	0	0	0	0	93	20	120	52	46	26	0	0	0	0	13	43	0	0	0	0	0	0	0	0	0	0	0	0	0
ASV_20496	0	0	0	0	0	0	0	0	0	0	0	0	0	0	0	0	0	0	0	0	6	0	0	0	0	0	0	10	0	0	0	0	0	0	0	0	0	0	0	0	0	0	0	0	0	0	0	0	0
ASV_5965	95	31	143	0	0	0	0	0	0	0	0	0	29	36	28	0	0	0	0	0	0	0	0	0	0	0	0	0	0	0	0	0	0	0	0	0	0	0	0	0	0	0	0	0	0	0	0	0	0
ASV_5056	82	31	97	0	0	57	0	0	0	0	0	0	82	31	31	0	0	0	0	0	0	0	0	0	0	0	0	0	0	0	0	0	0	0	0	0	19	33	0	0	0	0	0	0	0	0	0	16	0
ASV_6603	0	0	0	0	0	0	0	0	0	0	0	0	0	0	0	0	0	0	0	0	0	0	72	0	0	0	0	0	0	0	0	0	0	78	140	12	0	0	0	0	0	0	0	0	0	0	0	0	0
ASV_3602	0	0	0	0	0	0	0	0	0	67	24	130	0	0	0	0	0	0	0	0	0	0	0	0	0	0	0	0	0	0	0	0	0	0	0	0	0	0	0	127	62	68	53	97	65	44	49	64	0
ASV_7584	54	36	138	0	0	0	0	0	0	0	0	0	0	0	0	0	0	0	0	0	0	0	0	0	0	0	0	0	0	0	0	0	0	0	0	0	0	0	0	0	0	0	0	0	0	0	0	0	0
ASV_9165	0	0	0	0	0	0	0	0	3	25	8	5	0	11	0	0	9	0	0	0	0	13	13	0	0	0	0	0	0	0	0	0	0	19	29	0	15	0	0	0	0	0	0	0	0	0	0	6	0
ASV_7387	0	0	11	0	0	0	0	0	0	0	0	0	62	46	111	0	0	0	0	0	0	0	0	0	0	0	10	0	0	0	0	0	0	0	0	0	0	0	0	0	0	0	0	0	0	0	0	0	0
ASV_6896	0	0	0	0	0	0	0	0	0	0	0	0	4	0	0	0	0	0	0	0	0	0	0	0	0	0	0	0	13	17	137	79	0	11	0	15	0	0	0	0	0	0	0	0	0	0	0	0	0
ASV_6060	0	0	0	0	0	0	0	0	0	0	0	0	0	0	0	0	0	0	0	0	0	0	0	0	0	37	38	0	0	0	0	0	0	0	30	0	0	0	0	116	56	56	19	0	0	0	0	0	0
ASV_10063	0	0	0	0	0	0	0	0	0	0	0	0	0	0	0	0	0	0	128	0	0	0	0	0	0	0	0	0	0	0	0	0	0	0	0	0	0	0	0	0	0	0	0	0	0	0	0	0	0
ASV_19685	0	0	0	0	3	0	4	0	0	0	0	0	0	0	0	0	0	0	0	0	0	0	0	0	0	0	0	0	0	0	0	3	0	0	6	0	0	0	0	0	0	0	0	3	0	0	0	0	0
ASV_8333	0	0	0	0	0	0	0	0	0	124	0	0	0	0	0	0	0	0	0	0	0	0	0	0	0	0	0	0	0	0	0	0	0	0	0	0	0	0	0	0	0	0	32	0	0	0	0	33	0
ASV_4598	0	0	0	6	0	0	0	0	0	18	19	0	0	0	0	111	42	102	0	0	0	0	0	0	0	0	0	103	28	74	9	5	0	0	0	0	0	0	0	0	0	0	0	6	0	0	0	44	0
ASV_5294	0	0	0	0	0	0	0	0	0	51	56	36	0	0	0	0	0	0	0	0	0	0	0	0	0	0	0	0	0	0	0	0	0	0	0	0	0	0	0	0	0	0	121	57	27	26	69	0	0
ASV_4379	0	0	0	0	0	0	0	0	0	27	46	40	0	0	0	0	0	0	0	0	0	0	0	0	12	0	0	18	22	23	120	28	35	43	0	0	0	0	0	0	0	0	0	16	0	94	81	13	0
ASV_8801	0	0	0	0	0	0	0	0	0	0	0	0	0	0	0	0	0	0	0	0	0	0	76	0	0	0	0	0	0	0	35	0	0	36	22	0	0	0	0	0	0	0	0	0	0	0	0	0	0
ASV_7574	0	0	0	0	0	0	0	0	0	0	0	0	0	0	0	0	0	0	0	0	0	0	0	0	0	0	0	0	0	0	0	0	0	0	0	0	62	74	81	11	0	0	0	0	0	0	0	0	0
ASV_12149	0	0	0	0	0	0	0	0	0	0	0	0	0	0	0	0	0	0	0	0	0	0	0	0	0	0	0	0	0	0	0	0	0	0	0	0	0	0	0	0	0	0	0	0	0	83	0	0	0
ASV_6766	0	0	0	0	0	0	0	0	0	31	0	0	0	0	0	0	0	5	0	0	0	0	0	0	0	0	0	0	0	0	0	0	0	0	0	0	73	75	69	22	12	0	0	0	0	0	0	0	0
ASV_8172	0	0	0	0	0	0	0	0	0	0	0	0	0	0	0	0	0	0	0	0	0	0	0	0	0	0	0	0	0	0	0	0	0	0	0	0	0	0	0	56	98	39	4	0	0	0	0	0	0
ASV_14651	0	0	0	50	0	0	0	0	0	0	0	0	0	0	0	0	0	0	0	0	0	0	0	0	0	0	0	0	0	0	0	0	0	0	0	0	0	0	0	0	0	0	0	0	0	0	0	0	0
ASV_7495	0	0	0	0	0	0	0	0	0	0	0	0	0	0	13	0	0	0	0	0	0	84	0	0	0	0	9	47	33	47	0	0	0	0	0	0	0	0	0	0	0	0	0	0	0	0	0	0	0
ASV_6245	0	0	0	0	0	0	0	0	0	0	0	0	0	0	0	16	22	0	0	0	0	0	0	0	38	79	64	43	0	34	0	0	0	0	8	19	0	0	0	11	0	0	0	0	0	0	0	0	0
ASV_9424	43	16	89	0	0	0	0	0	0	0	0	0	0	0	0	0	0	0	0	0	0	0	0	0	0	0	0	0	0	0	0	0	0	0	0	0	0	0	0	0	0	0	0	0	0	0	0	0	0
ASV_5546	0	0	0	0	0	0	0	0	0	10	0	0	0	0	0	45	55	28	0	0	0	0	0	0	0	0	26	71	76	41	17	0	0	0	18	20	0	0	0	0	0	0	0	0	0	0	0	0	0
ASV_7155	0	0	0	0	0	0	0	0	0	0	8	0	0	0	0	0	0	0	0	0	0	0	0	0	0	0	0	8	0	0	16	8	0	8	0	0	0	0	0	77	62	0	22	28	8	0	13	0	0
ASV_9942	0	0	0	0	0	0	0	0	0	0	0	0	0	0	0	78	53	0	0	0	0	0	0	0	0	0	0	0	0	0	0	0	0	0	0	0	0	0	0	0	0	0	0	0	0	0	0	0	0
ASV_8915	0	0	0	0	0	0	0	0	0	0	0	0	0	0	0	0	0	0	0	0	0	0	0	0	0	0	0	0	0	0	0	0	0	0	0	0	0	0	0	74	51	41	0	0	0	0	0	0	0
ASV_6462	0	0	0	0	0	0	0	0	0	62	41	21	0	0	0	0	0	0	0	0	0	0	0	0	0	0	0	0	0	0	0	0	0	0	0	0	0	0	0	0	0	0	84	73	16	0	18	0	0
ASV_8861	0	0	0	0	0	0	0	0	0	0	0	0	51	67	40	0	0	0	0	0	0	0	0	0	9	0	0	0	0	0	0	0	0	0	0	0	0	0	0	0	0	0	0	0	0	0	0	0	0
ASV_9063	0	0	0	0	0	0	0	0	0	0	0	0	0	0	0	34	69	57	0	0	0	0	0	0	0	0	0	0	0	0	0	0	0	0	0	0	0	0	0	0	0	0	0	0	0	0	0	0	0
ASV_807	43	0	75	36	0	0	61	0	29	130	106	0	37	25	40	59	0	37	98	30	67	137	86	88	496	517	722	559	205	510	154	45	96	247	235	112	114	68	108	45	0	50	94	33	83	68	122	115	0
ASV_11943	0	0	0	0	5	0	0	0	0	14	11	0	7	0	6	0	0	0	0	14	0	0	0	0	0	0	0	0	0	0	23	0	0	0	0	0	0	0	0	0	0	0	0	0	0	0	0	6	0
ASV_4087	0	0	0	0	0	0	0	0	0	0	0	0	0	0	0	0	0	0	52	0	0	0	37	0	89	80	142	62	36	45	9	8	0	17	49	6	0	5	10	0	0	0	0	0	0	49	0	0	0
ASV_12617	0	0	0	0	0	0	0	0	0	0	0	0	0	0	0	0	0	0	0	0	0	74	0	0	0	0	0	0	0	0	0	0	0	0	0	0	0	0	0	0	0	0	0	0	0	0	0	0	0
ASV_1021	215	138	463	0	0	103	0	0	43	0	0	0	691	557	800	309	272	186	0	0	0	137	0	0	62	46	85	227	48	153	0	0	0	0	0	28	0	0	72	0	0	0	0	0	0	0	0	0	0
ASV_626	146	61	204	86	14	0	0	0	0	51	51	32	14	9	0	0	0	0	611	4	0	871	1084	30	0	0	0	27	11	23	421	231	105	1421	1308	654	0	0	0	0	0	0	21	0	0	32	37	37	0
ASV_851	739	475	1078	156	23	328	0	0	34	0	0	0	442	499	306	260	118	105	0	0	0	0	0	0	72	40	54	238	113	168	122	68	0	0	83	30	0	0	61	0	0	24	0	0	0	0	0	0	0
ASV_1789	22	0	0	0	0	0	0	0	0	0	6	0	85	88	107	58	39	42	0	0	0	102	0	0	257	611	92	196	39	196	31	0	0	184	0	31	0	19	12	18	0	13	0	0	0	0	0	0	0
ASV_895	0	0	0	0	0	0	0	0	0	545	442	531	0	0	0	69	47	80	156	0	0	173	332	19	0	0	0	33	0	26	41	10	8	122	92	12	0	0	0	129	102	64	490	512	318	395	385	277	0
ASV_3570	197	157	474	12	0	0	0	0	0	0	0	0	0	0	0	0	0	0	0	0	0	0	0	0	0	0	0	0	0	0	0	0	0	0	0	0	0	0	22	0	0	0	0	0	0	0	0	0	0
ASV_3374	0	0	0	0	0	0	0	0	0	0	0	0	36	27	33	33	27	35	0	0	0	424	102	0	0	0	0	0	0	25	0	0	0	50	0	120	0	0	0	0	0	0	28	0	0	0	0	0	0
ASV_8688	0	0	0	168	0	0	0	0	0	0	0	0	0	0	0	0	0	0	0	0	0	0	0	0	0	0	0	0	0	0	0	6	0	0	0	0	0	0	0	0	0	0	0	0	0	0	0	0	0
ASV_3052	0	6	11	0	0	0	0	0	0	0	0	0	0	0	0	0	0	0	79	0	0	138	33	3	0	0	0	0	0	0	100	52	19	264	241	143	0	0	0	0	0	0	0	0	0	0	0	0	0
ASV_6624	34	27	170	0	0	69	0	0	0	0	0	0	0	0	0	0	0	0	0	0	0	0	0	0	0	0	0	0	0	0	0	0	0	0	0	0	0	0	0	0	0	0	0	0	0	0	0	0	0
ASV_8717	0	0	0	0	0	0	0	0	0	0	0	173	0	0	0	0	0	0	0	0	0	0	0	0	0	0	0	0	0	0	0	0	0	0	0	0	0	0	0	0	0	0	0	0	0	0	0	0	0
ASV_1191	26	12	0	0	0	0	0	0	0	125	112	13	0	14	39	0	0	0	0	0	0	10	0	0	682	509	700	31	0	8	27	8	0	0	58	6	326	293	280	107	59	60	0	74	45	96	54	75	0
ASV_3588	0	0	0	0	0	0	0	0	0	0	0	0	8	0	23	0	0	0	0	0	0	0	0	0	224	141	221	63	12	71	28	0	9	22	0	0	0	0	0	0	0	0	0	0	32	0	0	0	0
ASV_634	147	36	323	100	78	180	86	51	75	431	173	138	166	297	203	149	65	64	0	126	122	264	177	147	125	160	140	241	132	167	252	111	55	302	397	122	256	125	178	18	16	36	154	94	25	197	341	271	0
[truncated: 7,340 more rows]
[truncated: 2 more columns]
